# Supplementary material for: Integrated metabolomics and transcriptomics analysis unveils key metabolic pathways and potential biomarkers in clear cell renal cell carcinoma
Source: Discov Oncol. 2026 Apr 14;17:796. doi: 10.1007/s12672-026-04612-1 (PMC13212827; doi:10.1007/s12672-026-04612-1)
Supplement: Supplementary file 1 — Additional file 1. [file 12672_2026_4612_MOESM1_ESM.zip]

Archive with 6 entries (6 files):
- Table S1 List of data production quality.xlsx
- Table S2 Gene_deg_result.xlsx
- Table S3 DEG_Go(BP,MF,CC).xlsx
- Table S4 DEG_KEGG.xlsx
- Table S5 Metabolite_deg_result.xlsx
- SF1.jpg
