# Supplementary material for: Integrated metabolomics and transcriptomics analysis unveils key metabolic pathways and potential biomarkers in clear cell renal cell carcinoma
Source: Discov Oncol. 2026 Apr 14;17:796. doi: 10.1007/s12672-026-04612-1 (PMC13212827; doi:10.1007/s12672-026-04612-1)
Supplement: Supplementary file 1 — Additional file 1. [file 12672_2026_4612_MOESM1_ESM.zip › Table S1 List of data production quality.xlsx]

## Sheet: Sheet1
Table S1 List of data production quality
Sample	Library Name	Raw Reads	Clean Reads	Raw Base(G)	Clean Base(G)	Effective(%)	Error(%)	Q20(%)	Q30(%)	GC(%)
C1	FRAS240248174-1r	58347342	56923076	8.75	8.54	97.56	0.01	97.93	94.91	46.38
T1	FRRA240248173-1r	31509270	30723638	4.73	4.61	97.51	0.02	96.66	91.46	45.34
C2	FRRA240248176-1r	37783964	36514436	5.67	5.48	96.64	0.01	97	92.11	46.08
T2	FRAS240248175-1r	66036476	63337702	9.91	9.5	95.91	0.01	98.24	95.45	45.16
C3	FRRA240248178-1r	46121210	45017880	6.92	6.75	97.61	0.01	97.06	92.15	46.23
T3	FRRA240248177-1r	43147606	42217680	6.47	6.33	97.84	0.01	97.16	92.39	45.88
C4	FRRA240248180-1r	30640268	29785030	4.6	4.47	97.21	0.01	96.89	91.92	46.05
T4	FRRA240248179-1r	43335492	42283156	6.5	6.34	97.57	0.01	96.78	91.68	45.34
C5	FRRA240248182-1r	32152904	31364926	4.82	4.7	97.55	0.01	97.01	92.04	45.87
T5	FRRA240248181-1r	48666972	47466538	7.3	7.12	97.53	0.01	97.02	92.19	45.43
