# Supplementary material for: Integrated metabolomics and transcriptomics analysis unveils key metabolic pathways and potential biomarkers in clear cell renal cell carcinoma
Source: Discov Oncol. 2026 Apr 14;17:796. doi: 10.1007/s12672-026-04612-1 (PMC13212827; doi:10.1007/s12672-026-04612-1)
Supplement: Supplementary file 1 — Additional file 1. [file 12672_2026_4612_MOESM1_ESM.zip › Table S2 Gene_deg_result.xlsx]

## Sheet: Sheet1
gene_id	sampleA	sampleB	log2FoldChange	pvalue	padj	direction
ENSG00000158104.11	tumor	normal	-8.96489	3.63469e-71	6.56426e-67	Down
ENSG00000185633.11	tumor	normal	8.68513	8.75578e-67	7.90647e-63	Up
ENSG00000167772.12	tumor	normal	8.43796	7.17426e-48	4.31891e-44	Up
ENSG00000135069.14	tumor	normal	-4.31404	2.0825e-42	9.40248e-39	Down
ENSG00000256811.1	tumor	normal	-9.48432	7.6948e-42	2.77936e-38	Down
ENSG00000034510.6	tumor	normal	2.68285	1.81513e-41	5.46355e-38	Up
ENSG00000119711.13	tumor	normal	-5.26326	9.91079e-40	2.55698e-36	Down
ENSG00000138796.18	tumor	normal	-2.88907	5.98228e-39	1.3505e-35	Down
ENSG00000167107.13	tumor	normal	-5.57726	3.46105e-38	6.94518e-35	Down
ENSG00000171759.10	tumor	normal	-5.88802	3.79428e-37	6.85248e-34	Down
ENSG00000145632.15	tumor	normal	3.71978	6.21918e-37	1.02108e-33	Up
ENSG00000129521.15	tumor	normal	5.09459	1.60664e-36	2.418e-33	Up
ENSG00000026025.16	tumor	normal	2.71735	2.76974e-36	3.84781e-33	Up
ENSG00000130707.18	tumor	normal	-4.24879	2.17708e-34	2.80844e-31	Down
ENSG00000163631.19	tumor	normal	-8.1074	4.89283e-33	5.50184e-30	Down
ENSG00000124299.16	tumor	normal	-2.94697	4.94037e-33	5.50184e-30	Down
ENSG00000155465.21	tumor	normal	-4.1862	5.17892e-33	5.50184e-30	Down
ENSG00000163586.10	tumor	normal	-9.50401	1.24339e-32	1.24753e-29	Down
ENSG00000234961.1	tumor	normal	2.66871	2.06137e-32	1.95938e-29	Up
ENSG00000160202.7	tumor	normal	-9.8123	9.05581e-32	8.1774e-29	Down
ENSG00000179761.12	tumor	normal	-4.92129	1.48888e-31	1.24467e-28	Down
ENSG00000104327.7	tumor	normal	-9.74482	1.51621e-31	1.24467e-28	Down
ENSG00000015413.10	tumor	normal	-7.68703	7.25854e-29	5.69953e-26	Down
ENSG00000105974.13	tumor	normal	5.72005	2.51749e-28	1.89441e-25	Up
ENSG00000163541.12	tumor	normal	-3.2547	2.10132e-27	1.51799e-24	Down
ENSG00000111371.16	tumor	normal	3.15535	4.50084e-27	3.12635e-24	Up
ENSG00000182718.18	tumor	normal	2.78452	4.82464e-27	3.22715e-24	Up
ENSG00000250799.11	tumor	normal	-5.08782	9.08025e-27	5.85676e-24	Down
ENSG00000147257.16	tumor	normal	-6.69279	1.17224e-25	7.30023e-23	Down
ENSG00000157326.19	tumor	normal	-3.10859	1.60443e-25	9.65867e-23	Down
ENSG00000162433.15	tumor	normal	-2.48237	7.16737e-25	4.17557e-22	Down
ENSG00000175899.15	tumor	normal	-2.89977	2.29242e-24	1.29378e-21	Down
ENSG00000116039.13	tumor	normal	-8.68959	2.91854e-24	1.59724e-21	Down
ENSG00000205279.9	tumor	normal	-6.28557	5.05661e-24	2.68595e-21	Down
ENSG00000159423.17	tumor	normal	-4.47301	1.94098e-23	1.00154e-20	Down
ENSG00000118526.7	tumor	normal	-4.7155	4.74216e-23	2.37898e-20	Down
ENSG00000134248.14	tumor	normal	-1.54754	5.0572e-23	2.46846e-20	Down
ENSG00000100889.12	tumor	normal	-3.66119	7.31948e-23	3.47868e-20	Down
ENSG00000132541.11	tumor	normal	-2.79401	8.09058e-23	3.74656e-20	Down
ENSG00000149452.16	tumor	normal	-9.08552	9.20271e-23	4.15502e-20	Down
ENSG00000165685.9	tumor	normal	-5.98991	1.24098e-22	5.46638e-20	Down
ENSG00000100097.12	tumor	normal	2.17508	1.6541e-22	7.11265e-20	Up
ENSG00000104332.12	tumor	normal	-7.67152	3.9848e-22	1.64809e-19	Down
ENSG00000119636.16	tumor	normal	-3.72225	4.01528e-22	1.64809e-19	Down
ENSG00000276076.6	tumor	normal	-5.2308	4.53671e-22	1.82073e-19	Down
ENSG00000211445.13	tumor	normal	-4.14927	1.58226e-21	6.21207e-19	Down
ENSG00000143248.13	tumor	normal	4.71661	2.90171e-21	1.115e-18	Up
ENSG00000151552.13	tumor	normal	-2.39236	3.78892e-21	1.42193e-18	Down
ENSG00000113889.14	tumor	normal	-6.24985	3.85796e-21	1.42193e-18	Down
ENSG00000227954.7	tumor	normal	-8.28182	8.21255e-21	2.96637e-18	Down
ENSG00000007001.14	tumor	normal	-7.74998	8.60634e-21	3.04766e-18	Down
ENSG00000108187.16	tumor	normal	-3.04887	8.81204e-21	3.06049e-18	Down
ENSG00000182551.14	tumor	normal	-2.50775	3.75187e-20	1.27847e-17	Down
ENSG00000134333.15	tumor	normal	2.44055	4.12509e-20	1.37961e-17	Up
ENSG00000018236.15	tumor	normal	-7.81907	5.10939e-20	1.67774e-17	Down
ENSG00000162390.18	tumor	normal	-5.53779	1.11505e-19	3.59603e-17	Down
ENSG00000242142.1	tumor	normal	10.0837	1.4245e-19	4.51343e-17	Up
ENSG00000204653.10	tumor	normal	-6.76038	2.6706e-19	8.31571e-17	Down
ENSG00000116774.12	tumor	normal	-5.1019	3.08237e-19	9.4352e-17	Down
ENSG00000005022.6	tumor	normal	-1.95188	4.15533e-19	1.25076e-16	Down
ENSG00000143416.21	tumor	normal	-3.08652	7.17972e-19	2.12567e-16	Down
ENSG00000141504.12	tumor	normal	-2.49932	9.44279e-19	2.75059e-16	Down
ENSG00000171766.17	tumor	normal	-3.89097	1.52675e-18	4.37669e-16	Down
ENSG00000009765.15	tumor	normal	-6.75314	1.55288e-18	4.38205e-16	Down
ENSG00000092068.21	tumor	normal	-4.23246	1.92165e-18	5.33923e-16	Down
ENSG00000121966.8	tumor	normal	5.10302	2.25944e-18	6.18265e-16	Up
ENSG00000166840.14	tumor	normal	-3.31977	2.49849e-18	6.73473e-16	Down
ENSG00000074803.21	tumor	normal	-5.825	2.77807e-18	7.37823e-16	Down
ENSG00000133392.19	tumor	normal	3.40895	4.02155e-18	1.0526e-15	Up
ENSG00000159166.15	tumor	normal	-8.19192	4.12634e-18	1.0646e-15	Down
ENSG00000258017.3	tumor	normal	1.81112	4.31666e-18	1.09801e-15	Up
ENSG00000105971.15	tumor	normal	3.17732	5.55221e-18	1.39268e-15	Up
ENSG00000169738.8	tumor	normal	-3.96447	6.72616e-18	1.66403e-15	Down
ENSG00000166927.13	tumor	normal	3.52675	8.66292e-18	2.11422e-15	Up
ENSG00000165678.22	tumor	normal	-1.83598	1.68151e-17	4.04907e-15	Down
ENSG00000188488.14	tumor	normal	-7.71893	1.75838e-17	4.17847e-15	Down
ENSG00000166123.14	tumor	normal	-3.23953	2.22812e-17	5.22595e-15	Down
ENSG00000198721.13	tumor	normal	-2.12171	2.50041e-17	5.7894e-15	Down
ENSG00000147647.13	tumor	normal	-3.11664	3.45154e-17	7.89049e-15	Down
ENSG00000108848.16	tumor	normal	5.36157	3.63757e-17	8.21181e-15	Up
ENSG00000287591.1	tumor	normal	-7.50854	1.1939e-16	2.66195e-14	Down
ENSG00000115112.8	tumor	normal	-4.6801	1.20945e-16	2.66374e-14	Down
ENSG00000231389.8	tumor	normal	2.93438	1.5474e-16	3.36698e-14	Up
ENSG00000197891.12	tumor	normal	-5.69911	3.67364e-16	7.84803e-14	Down
ENSG00000151418.12	tumor	normal	-7.63964	3.6937e-16	7.84803e-14	Down
ENSG00000134954.14	tumor	normal	2.29098	3.77797e-16	7.93375e-14	Up
ENSG00000131069.20	tumor	normal	-2.31468	3.8566e-16	8.00576e-14	Down
ENSG00000019991.18	tumor	normal	-4.22315	5.44953e-16	1.11839e-13	Down
ENSG00000124253.11	tumor	normal	-4.44549	6.02455e-16	1.22251e-13	Down
ENSG00000172340.15	tumor	normal	-2.18729	6.66997e-16	1.33844e-13	Down
ENSG00000060339.14	tumor	normal	5.08204	8.07971e-16	1.60351e-13	Up
ENSG00000158417.12	tumor	normal	4.36323	9.10357e-16	1.78707e-13	Up
ENSG00000179918.19	tumor	normal	-1.62973	9.55315e-16	1.85516e-13	Down
ENSG00000164303.11	tumor	normal	-7.48933	1.09995e-15	2.1133e-13	Down
ENSG00000099864.18	tumor	normal	-4.40987	1.33967e-15	2.54679e-13	Down
ENSG00000259352.1	tumor	normal	-3.28551	1.43792e-15	2.70508e-13	Down
ENSG00000215231.8	tumor	normal	-7.47164	2.16244e-15	4.01045e-13	Down
ENSG00000168237.18	tumor	normal	-3.31771	2.1909e-15	4.01045e-13	Down
ENSG00000172765.19	tumor	normal	2.4604	2.19842e-15	4.01045e-13	Up
ENSG00000172955.17	tumor	normal	-5.30125	2.43495e-15	4.39752e-13	Down
ENSG00000107159.14	tumor	normal	9.64846	2.63191e-15	4.70617e-13	Up
ENSG00000156413.15	tumor	normal	-3.22195	2.83173e-15	5.01382e-13	Down
ENSG00000122254.7	tumor	normal	8.00223	2.92548e-15	5.10489e-13	Up
ENSG00000259710.1	tumor	normal	9.88618	2.93969e-15	5.10489e-13	Up
ENSG00000278189.1	tumor	normal	7.55424	3.00104e-15	5.16178e-13	Up
ENSG00000215277.9	tumor	normal	-6.04748	3.88436e-15	6.61807e-13	Down
ENSG00000135245.10	tumor	normal	6.63063	6.20781e-15	1.04778e-12	Up
ENSG00000110887.8	tumor	normal	-5.22253	8.98116e-15	1.50185e-12	Down
ENSG00000082684.16	tumor	normal	6.41073	9.77655e-15	1.61986e-12	Up
ENSG00000211452.12	tumor	normal	-6.71255	1.13825e-14	1.86879e-12	Down
ENSG00000113578.18	tumor	normal	-4.93632	1.19542e-14	1.94498e-12	Down
ENSG00000091428.18	tumor	normal	3.69121	1.2934e-14	2.08561e-12	Up
ENSG00000130829.18	tumor	normal	-7.21842	1.30863e-14	2.09081e-12	Down
ENSG00000261065.1	tumor	normal	-3.97643	1.33062e-14	2.09081e-12	Down
ENSG00000060971.19	tumor	normal	-2.74494	1.33136e-14	2.09081e-12	Down
ENSG00000116882.15	tumor	normal	-3.8702	1.42886e-14	2.22458e-12	Down
ENSG00000184451.5	tumor	normal	6.43625	1.52634e-14	2.35605e-12	Up
ENSG00000071054.17	tumor	normal	2.43021	1.65801e-14	2.5376e-12	Up
ENSG00000198814.14	tumor	normal	-2.93999	1.73355e-14	2.63091e-12	Down
ENSG00000223865.12	tumor	normal	2.76779	1.78053e-14	2.6676e-12	Up
ENSG00000171208.10	tumor	normal	6.98554	1.78726e-14	2.6676e-12	Up
ENSG00000151704.16	tumor	normal	-6.44482	1.9253e-14	2.85007e-12	Down
ENSG00000214128.11	tumor	normal	-3.53117	2.38629e-14	3.50377e-12	Down
ENSG00000224699.12	tumor	normal	-1.68998	2.54955e-14	3.71329e-12	Down
ENSG00000253675.1	tumor	normal	-7.44488	3.14938e-14	4.55023e-12	Down
ENSG00000276700.1	tumor	normal	6.51236	3.33005e-14	4.77307e-12	Up
ENSG00000007216.16	tumor	normal	-7.1021	3.39253e-14	4.82433e-12	Down
ENSG00000164120.14	tumor	normal	-3.51645	3.50007e-14	4.93839e-12	Down
ENSG00000111674.9	tumor	normal	4.90073	3.8171e-14	5.34395e-12	Up
ENSG00000152256.14	tumor	normal	3.17851	4.27214e-14	5.93499e-12	Up
ENSG00000134853.12	tumor	normal	-4.69859	4.35322e-14	6.00146e-12	Down
ENSG00000145692.15	tumor	normal	-2.97575	4.80897e-14	6.57954e-12	Down
ENSG00000286733.1	tumor	normal	8.86353	5.37433e-14	7.29777e-12	Up
ENSG00000141526.18	tumor	normal	4.5545	5.49791e-14	7.40986e-12	Up
ENSG00000223985.2	tumor	normal	-7.03553	6.19658e-14	8.28965e-12	Down
ENSG00000134042.14	tumor	normal	-4.26162	6.30542e-14	8.37323e-12	Down
ENSG00000277739.1	tumor	normal	6.86847	9.14713e-14	1.20582e-11	Up
ENSG00000115255.12	tumor	normal	-7.26137	9.23395e-14	1.20844e-11	Down
ENSG00000075239.14	tumor	normal	-2.64425	9.91869e-14	1.28872e-11	Down
ENSG00000178363.5	tumor	normal	-7.45631	1.07816e-13	1.39082e-11	Down
ENSG00000275757.1	tumor	normal	7.11809	1.22195e-13	1.56514e-11	Up
ENSG00000152642.11	tumor	normal	-2.44067	1.23108e-13	1.56572e-11	Down
ENSG00000166741.9	tumor	normal	3.95769	1.26733e-13	1.60056e-11	Up
ENSG00000113946.4	tumor	normal	-7.3186	1.56583e-13	1.96381e-11	Down
ENSG00000101076.20	tumor	normal	-2.70817	1.58818e-13	1.97039e-11	Down
ENSG00000204511.3	tumor	normal	-7.13854	1.5929e-13	1.97039e-11	Down
ENSG00000038945.15	tumor	normal	3.88242	1.63578e-13	2.00967e-11	Up
ENSG00000176641.11	tumor	normal	-3.41435	1.70518e-13	2.08078e-11	Down
ENSG00000116138.13	tumor	normal	-3.03173	1.78758e-13	2.16669e-11	Down
ENSG00000204136.12	tumor	normal	3.29893	1.86715e-13	2.24804e-11	Up
ENSG00000162482.5	tumor	normal	-3.15627	1.98251e-13	2.37114e-11	Down
ENSG00000274917.1	tumor	normal	6.25082	2.10249e-13	2.49809e-11	Up
ENSG00000087076.9	tumor	normal	-1.57004	2.63098e-13	3.10004e-11	Down
ENSG00000106443.17	tumor	normal	4.42068	2.64344e-13	3.10004e-11	Up
ENSG00000122121.12	tumor	normal	-5.92815	2.92492e-13	3.40801e-11	Down
ENSG00000204264.12	tumor	normal	1.73881	3.09035e-13	3.57767e-11	Up
ENSG00000183044.12	tumor	normal	-4.32569	3.23472e-13	3.72096e-11	Down
ENSG00000011600.12	tumor	normal	3.30127	3.40704e-13	3.89438e-11	Up
ENSG00000117280.13	tumor	normal	-2.51814	3.73043e-13	4.23721e-11	Down
ENSG00000079557.5	tumor	normal	-5.90134	3.77963e-13	4.26626e-11	Down
ENSG00000134597.17	tumor	normal	3.16495	4.09532e-13	4.59388e-11	Up
ENSG00000115956.10	tumor	normal	4.47497	4.37797e-13	4.88062e-11	Up
ENSG00000273730.1	tumor	normal	6.54386	4.74346e-13	5.25563e-11	Up
ENSG00000183036.11	tumor	normal	-7.2482	5.06053e-13	5.57275e-11	Down
ENSG00000198736.13	tumor	normal	-1.67483	5.2904e-13	5.79058e-11	Down
ENSG00000136003.16	tumor	normal	-1.71664	6.76654e-13	7.36167e-11	Down
ENSG00000158352.18	tumor	normal	4.23579	6.81163e-13	7.36635e-11	Up
ENSG00000135094.11	tumor	normal	8.39668	7.1596e-13	7.69657e-11	Up
ENSG00000293447.1	tumor	normal	-1.88681	7.20988e-13	7.70476e-11	Down
ENSG00000275215.1	tumor	normal	6	7.61003e-13	8.08454e-11	Up
ENSG00000164325.8	tumor	normal	-4.64544	7.85916e-13	8.30037e-11	Down
ENSG00000016391.11	tumor	normal	-3.36817	7.98684e-13	8.38618e-11	Down
ENSG00000166415.15	tumor	normal	-3.14034	8.3749e-13	8.74281e-11	Down
ENSG00000258548.6	tumor	normal	-7.24414	9.62409e-13	9.98915e-11	Down
ENSG00000144381.18	tumor	normal	-1.1135	1.33338e-12	1.37605e-10	Down
ENSG00000156398.13	tumor	normal	-4.40612	1.37294e-12	1.39965e-10	Down
ENSG00000196975.16	tumor	normal	2.17014	1.37751e-12	1.39965e-10	Up
ENSG00000010256.12	tumor	normal	-1.66746	1.3795e-12	1.39965e-10	Down
ENSG00000116771.6	tumor	normal	-4.01044	1.52986e-12	1.54353e-10	Down
ENSG00000167741.11	tumor	normal	-4.09277	1.61031e-12	1.61567e-10	Down
ENSG00000109919.10	tumor	normal	-1.4039	1.67756e-12	1.67385e-10	Down
ENSG00000137274.13	tumor	normal	-3.42852	1.85596e-12	1.84169e-10	Down
ENSG00000224490.5	tumor	normal	6.45713	1.98333e-12	1.95732e-10	Up
ENSG00000279296.1	tumor	normal	2.67881	2.21638e-12	2.17542e-10	Up
ENSG00000125520.14	tumor	normal	-1.64792	2.37285e-12	2.31641e-10	Down
ENSG00000167085.14	tumor	normal	-1.58235	2.42335e-12	2.35299e-10	Down
ENSG00000139112.11	tumor	normal	-2.47512	2.47878e-12	2.39395e-10	Down
ENSG00000173253.16	tumor	normal	-6.68369	2.64554e-12	2.53223e-10	Down
ENSG00000095370.20	tumor	normal	3.85403	2.65001e-12	2.53223e-10	Up
ENSG00000278233.1	tumor	normal	5.84855	2.76816e-12	2.63121e-10	Up
ENSG00000099194.6	tumor	normal	3.42602	2.79517e-12	2.64297e-10	Up
ENSG00000123416.15	tumor	normal	1.91286	3.2122e-12	3.02147e-10	Up
ENSG00000110077.15	tumor	normal	3.73565	3.876e-12	3.62698e-10	Up
ENSG00000117448.14	tumor	normal	-1.58473	4.0251e-12	3.74708e-10	Down
ENSG00000130208.10	tumor	normal	5.54841	4.44367e-12	4.11552e-10	Up
ENSG00000158869.11	tumor	normal	3.42714	4.612e-12	4.23677e-10	Up
ENSG00000141295.14	tumor	normal	-1.87889	4.62151e-12	4.23677e-10	Down
ENSG00000241224.8	tumor	normal	-5.85351	4.94918e-12	4.51425e-10	Down
ENSG00000147614.4	tumor	normal	-4.97982	5.07302e-12	4.60257e-10	Down
ENSG00000250186.3	tumor	normal	-1.4527	5.10276e-12	4.60257e-10	Down
ENSG00000148795.7	tumor	normal	-7.41729	5.12247e-12	4.60257e-10	Down
ENSG00000143110.12	tumor	normal	4.51485	5.25292e-12	4.69643e-10	Up
ENSG00000113249.14	tumor	normal	4.50641	5.42891e-12	4.82985e-10	Up
ENSG00000112667.13	tumor	normal	-1.19503	5.57768e-12	4.93789e-10	Down
ENSG00000198417.7	tumor	normal	-3.99847	5.68225e-12	5.00593e-10	Down
ENSG00000228170.1	tumor	normal	-2.39511	6.44531e-12	5.6506e-10	Down
ENSG00000168306.13	tumor	normal	-2.53629	7.19556e-12	6.27786e-10	Down
ENSG00000168269.10	tumor	normal	-6.59056	7.48541e-12	6.47268e-10	Down
ENSG00000277268.2	tumor	normal	-6.29634	7.49053e-12	6.47268e-10	Down
ENSG00000087245.13	tumor	normal	-3.6206	8.21257e-12	7.06281e-10	Down
ENSG00000272398.6	tumor	normal	2.06319	8.62324e-12	7.38084e-10	Up
ENSG00000267042.1	tumor	normal	6.75946	8.74696e-12	7.45142e-10	Up
ENSG00000182287.15	tumor	normal	2.16505	8.80893e-12	7.46898e-10	Up
ENSG00000102678.7	tumor	normal	-6.7511	1.08133e-11	9.12559e-10	Down
ENSG00000196754.13	tumor	normal	-3.83459	1.16015e-11	9.74524e-10	Down
ENSG00000196549.13	tumor	normal	-3.31836	1.24625e-11	1.042e-09	Down
ENSG00000132837.15	tumor	normal	-1.83606	1.27604e-11	1.062e-09	Down
ENSG00000245105.4	tumor	normal	-2.94254	1.36386e-11	1.12988e-09	Down
ENSG00000235366.3	tumor	normal	-6.64102	1.41062e-11	1.15962e-09	Down
ENSG00000131183.11	tumor	normal	-4.64991	1.41261e-11	1.15962e-09	Down
ENSG00000250461.1	tumor	normal	7.76863	1.46039e-11	1.19342e-09	Up
ENSG00000180316.13	tumor	normal	-6.44558	1.4718e-11	1.19733e-09	Down
ENSG00000290549.1	tumor	normal	-6.16177	1.56156e-11	1.26466e-09	Down
ENSG00000143845.15	tumor	normal	-3.92628	1.68757e-11	1.36061e-09	Down
ENSG00000162366.8	tumor	normal	-2.44036	1.76409e-11	1.41597e-09	Down
ENSG00000290292.10	tumor	normal	-2.99348	1.8569e-11	1.48387e-09	Down
ENSG00000141027.23	tumor	normal	4.5728	2.20724e-11	1.75606e-09	Up
ENSG00000114054.14	tumor	normal	-1.86435	2.26002e-11	1.79018e-09	Down
ENSG00000111012.11	tumor	normal	-6.01694	2.3153e-11	1.82595e-09	Down
ENSG00000099998.19	tumor	normal	-4.19845	2.41064e-11	1.89287e-09	Down
ENSG00000129354.12	tumor	normal	-2.09878	2.53529e-11	1.98213e-09	Down
ENSG00000173369.18	tumor	normal	3.71834	2.71282e-11	2.11179e-09	Up
ENSG00000280071.5	tumor	normal	-2.02489	2.81363e-11	2.18086e-09	Down
ENSG00000158014.15	tumor	normal	-7.06853	3.0175e-11	2.31681e-09	Down
ENSG00000147872.10	tumor	normal	2.56413	3.01819e-11	2.31681e-09	Up
ENSG00000230550.2	tumor	normal	-4.10404	3.0275e-11	2.31681e-09	Down
ENSG00000151461.20	tumor	normal	3.9064	3.19569e-11	2.4352e-09	Up
ENSG00000138678.11	tumor	normal	-5.52677	3.35825e-11	2.54832e-09	Down
ENSG00000233381.4	tumor	normal	-3.43513	3.39461e-11	2.56513e-09	Down
ENSG00000286025.2	tumor	normal	4.81739	3.57187e-11	2.68784e-09	Up
ENSG00000261795.1	tumor	normal	-7.79404	3.87366e-11	2.89442e-09	Down
ENSG00000152234.16	tumor	normal	-1.62068	3.87846e-11	2.89442e-09	Down
ENSG00000137752.25	tumor	normal	2.88589	3.94504e-11	2.93199e-09	Up
ENSG00000168291.13	tumor	normal	-1.58577	4.02717e-11	2.98077e-09	Down
ENSG00000117394.24	tumor	normal	3.71606	4.64303e-11	3.42258e-09	Up
ENSG00000135373.13	tumor	normal	-6.85175	4.71802e-11	3.46372e-09	Down
ENSG00000187048.14	tumor	normal	-3.77916	4.82882e-11	3.53071e-09	Down
ENSG00000075234.17	tumor	normal	-1.95874	5.15683e-11	3.75534e-09	Down
ENSG00000125810.10	tumor	normal	3.89826	5.2407e-11	3.80109e-09	Up
ENSG00000196569.14	tumor	normal	-6.19025	5.93871e-11	4.29012e-09	Down
ENSG00000146674.16	tumor	normal	2.48809	6.01422e-11	4.32736e-09	Up
ENSG00000172425.12	tumor	normal	-6.31364	6.37306e-11	4.56736e-09	Down
ENSG00000112782.19	tumor	normal	-4.59877	6.87207e-11	4.90552e-09	Down
ENSG00000205835.9	tumor	normal	-6.64881	8.96298e-11	6.37289e-09	Down
ENSG00000123610.5	tumor	normal	7.03069	9.62048e-11	6.81356e-09	Up
ENSG00000182512.5	tumor	normal	-1.8813	9.87079e-11	6.96353e-09	Down
ENSG00000260877.3	tumor	normal	7.21277	1.02805e-10	7.22438e-09	Up
ENSG00000107165.13	tumor	normal	-7.05642	1.06906e-10	7.48339e-09	Down
ENSG00000288046.1	tumor	normal	-5.93899	1.13743e-10	7.93124e-09	Down
ENSG00000123095.6	tumor	normal	4.61296	1.14586e-10	7.95932e-09	Up
ENSG00000135480.17	tumor	normal	-3.71706	1.21709e-10	8.42168e-09	Down
ENSG00000274383.1	tumor	normal	4.77688	1.30125e-10	8.94627e-09	Up
ENSG00000150054.19	tumor	normal	-3.54703	1.30281e-10	8.94627e-09	Down
ENSG00000257894.2	tumor	normal	-5.22744	1.45289e-10	9.93908e-09	Down
ENSG00000148123.15	tumor	normal	-5.66245	1.5394e-10	1.04912e-08	Down
ENSG00000259187.1	tumor	normal	-2.84522	1.57489e-10	1.06927e-08	Down
ENSG00000163453.11	tumor	normal	-2.09493	1.7681e-10	1.19595e-08	Down
ENSG00000258908.1	tumor	normal	-1.78749	1.7789e-10	1.19877e-08	Down
ENSG00000227258.7	tumor	normal	-2.37813	1.80949e-10	1.21485e-08	Down
ENSG00000105894.13	tumor	normal	-3.54384	1.88305e-10	1.25955e-08	Down
ENSG00000132530.17	tumor	normal	2.3341	1.92716e-10	1.2843e-08	Up
ENSG00000100253.13	tumor	normal	-3.83651	1.9495e-10	1.29441e-08	Down
ENSG00000118523.6	tumor	normal	-3.43657	1.98779e-10	1.31056e-08	Down
ENSG00000100362.13	tumor	normal	-7.11807	2.00221e-10	1.31056e-08	Down
ENSG00000091583.11	tumor	normal	-7.03873	2.00247e-10	1.31056e-08	Down
ENSG00000170482.17	tumor	normal	-4.28189	2.00285e-10	1.31056e-08	Down
ENSG00000119147.10	tumor	normal	-4.03403	2.04707e-10	1.33041e-08	Down
ENSG00000109339.24	tumor	normal	-1.61655	2.04792e-10	1.33041e-08	Down
ENSG00000154188.10	tumor	normal	-2.68588	2.18504e-10	1.4144e-08	Down
ENSG00000165449.12	tumor	normal	-3.96718	2.21255e-10	1.4271e-08	Down
ENSG00000147889.18	tumor	normal	7.84224	2.26872e-10	1.45812e-08	Up
ENSG00000186198.4	tumor	normal	-4.27218	2.27718e-10	1.45836e-08	Down
ENSG00000137124.8	tumor	normal	-2.83076	2.32916e-10	1.48638e-08	Down
ENSG00000076258.10	tumor	normal	-3.3434	2.44125e-10	1.55243e-08	Down
ENSG00000152952.14	tumor	normal	2.60983	2.49108e-10	1.57856e-08	Up
ENSG00000110955.9	tumor	normal	-1.33332	2.5686e-10	1.62199e-08	Down
ENSG00000167183.3	tumor	normal	-6.30996	2.68622e-10	1.69035e-08	Down
ENSG00000164188.9	tumor	normal	-6.78577	2.90419e-10	1.82117e-08	Down
ENSG00000061656.11	tumor	normal	5.73926	2.94822e-10	1.84238e-08	Up
ENSG00000115468.13	tumor	normal	-2.44888	2.96752e-10	1.84805e-08	Down
ENSG00000204978.3	tumor	normal	-4.03981	3.0687e-10	1.90449e-08	Down
ENSG00000169344.16	tumor	normal	-7.0541	3.10877e-10	1.92275e-08	Down
ENSG00000177469.13	tumor	normal	1.5347	3.33084e-10	2.05307e-08	Up
ENSG00000116218.13	tumor	normal	-6.65316	3.5108e-10	2.15664e-08	Down
ENSG00000073060.17	tumor	normal	3.63761	3.73469e-10	2.28639e-08	Up
ENSG00000163191.6	tumor	normal	1.47934	3.75658e-10	2.29202e-08	Up
ENSG00000241119.2	tumor	normal	-4.52492	3.84739e-10	2.33953e-08	Down
ENSG00000005187.12	tumor	normal	-2.13999	3.93726e-10	2.38614e-08	Down
ENSG00000184908.20	tumor	normal	-5.1575	4.09533e-10	2.46593e-08	Down
ENSG00000137204.15	tumor	normal	-4.75714	4.09622e-10	2.46593e-08	Down
ENSG00000105329.11	tumor	normal	1.79348	4.11451e-10	2.46871e-08	Up
ENSG00000165949.13	tumor	normal	2.74871	4.22069e-10	2.52403e-08	Up
ENSG00000241935.9	tumor	normal	-4.29889	4.26706e-10	2.54334e-08	Down
ENSG00000256462.1	tumor	normal	-5.8942	4.34997e-10	2.58423e-08	Down
ENSG00000139436.22	tumor	normal	2.93083	4.37411e-10	2.59005e-08	Up
ENSG00000082397.18	tumor	normal	-1.65347	4.60355e-10	2.71699e-08	Down
ENSG00000140263.15	tumor	normal	-3.2067	4.89792e-10	2.88132e-08	Down
ENSG00000116183.11	tumor	normal	-6.05598	5.1939e-10	3.04551e-08	Down
ENSG00000167363.14	tumor	normal	-3.14125	5.4084e-10	3.16103e-08	Down
ENSG00000164434.12	tumor	normal	11.4521	5.46886e-10	3.18605e-08	Up
ENSG00000198604.11	tumor	normal	4.25632	5.84036e-10	3.39154e-08	Up
ENSG00000171234.14	tumor	normal	-3.89368	5.89287e-10	3.41106e-08	Down
ENSG00000183784.7	tumor	normal	-2.50151	6.10952e-10	3.52517e-08	Down
ENSG00000263535.2	tumor	normal	-2.73986	6.75086e-10	3.88282e-08	Down
ENSG00000140374.17	tumor	normal	-1.5686	6.82745e-10	3.90655e-08	Down
ENSG00000095970.17	tumor	normal	8.094	6.83538e-10	3.90655e-08	Up
ENSG00000185567.7	tumor	normal	8.10273	6.86189e-10	3.90933e-08	Up
ENSG00000240889.1	tumor	normal	-1.54813	7.04843e-10	4.00298e-08	Down
ENSG00000117643.16	tumor	normal	-6.63715	7.21241e-10	4.08327e-08	Down
ENSG00000151498.12	tumor	normal	-3.02931	7.38669e-10	4.16886e-08	Down
ENSG00000188906.17	tumor	normal	1.78034	7.65245e-10	4.3054e-08	Up
ENSG00000111319.13	tumor	normal	-4.65641	7.69807e-10	4.31761e-08	Down
ENSG00000116991.12	tumor	normal	2.98594	7.89725e-10	4.41561e-08	Up
ENSG00000169715.15	tumor	normal	-2.77019	8.13199e-10	4.53283e-08	Down
ENSG00000167580.8	tumor	normal	-6.49744	8.29729e-10	4.61074e-08	Down
ENSG00000285958.1	tumor	normal	-6.17533	9.21334e-10	5.10408e-08	Down
ENSG00000139354.11	tumor	normal	3.37829	9.34013e-10	5.1585e-08	Up
ENSG00000123572.17	tumor	normal	-6.14048	9.46083e-10	5.20923e-08	Down
ENSG00000129009.13	tumor	normal	-5.10317	9.63727e-10	5.29025e-08	Down
ENSG00000166228.9	tumor	normal	-1.55146	9.88646e-10	5.41059e-08	Down
ENSG00000143891.17	tumor	normal	-2.33739	9.98263e-10	5.44672e-08	Down
ENSG00000173372.18	tumor	normal	2.88431	1.00217e-09	5.45155e-08	Up
ENSG00000156284.6	tumor	normal	-5.9857	1.01269e-09	5.49227e-08	Down
ENSG00000267934.1	tumor	normal	6.39428	1.03534e-09	5.59825e-08	Up
ENSG00000131055.5	tumor	normal	7.61831	1.14599e-09	6.17806e-08	Up
ENSG00000090104.12	tumor	normal	4.35043	1.18106e-09	6.3482e-08	Up
ENSG00000132840.10	tumor	normal	-1.78463	1.20888e-09	6.47848e-08	Down
ENSG00000196482.18	tumor	normal	-3.88395	1.2208e-09	6.50513e-08	Down
ENSG00000165672.7	tumor	normal	-1.27607	1.22106e-09	6.50513e-08	Down
ENSG00000170689.10	tumor	normal	-5.9226	1.25886e-09	6.68679e-08	Down
ENSG00000170231.16	tumor	normal	5.78583	1.309e-09	6.93271e-08	Up
ENSG00000244509.4	tumor	normal	3.57634	1.37279e-09	7.2493e-08	Up
ENSG00000128245.15	tumor	normal	1.81789	1.39362e-09	7.33783e-08	Up
ENSG00000163827.14	tumor	normal	-6.11512	1.46359e-09	7.68383e-08	Down
ENSG00000154518.10	tumor	normal	-1.4458	1.50285e-09	7.86711e-08	Down
ENSG00000274173.1	tumor	normal	-6.29495	1.61472e-09	8.4283e-08	Down
ENSG00000187630.18	tumor	normal	-2.56169	1.6269e-09	8.46737e-08	Down
ENSG00000204287.14	tumor	normal	2.22407	1.68835e-09	8.76193e-08	Up
ENSG00000115419.14	tumor	normal	-2.19906	1.74675e-09	9.03904e-08	Down
ENSG00000087299.12	tumor	normal	-2.44653	1.79312e-09	9.25252e-08	Down
ENSG00000204472.13	tumor	normal	2.35899	1.85929e-09	9.56659e-08	Up
ENSG00000245067.8	tumor	normal	-2.18872	1.89487e-09	9.722e-08	Down
ENSG00000135046.14	tumor	normal	2.62963	1.95949e-09	1.0025e-07	Up
ENSG00000168899.5	tumor	normal	1.70102	2.08286e-09	1.06261e-07	Up
ENSG00000182054.10	tumor	normal	-1.48314	2.21112e-09	1.12487e-07	Down
ENSG00000124588.22	tumor	normal	-1.99433	2.28091e-09	1.15711e-07	Down
ENSG00000022267.19	tumor	normal	3.32282	2.33072e-09	1.17907e-07	Up
ENSG00000095932.7	tumor	normal	-2.60317	2.39967e-09	1.21056e-07	Down
ENSG00000164039.15	tumor	normal	-2.0369	2.4096e-09	1.21218e-07	Down
ENSG00000125730.18	tumor	normal	3.12602	2.60038e-09	1.30453e-07	Up
ENSG00000104267.10	tumor	normal	-1.73244	2.68178e-09	1.3384e-07	Down
ENSG00000112715.26	tumor	normal	3.17711	2.68272e-09	1.3384e-07	Up
ENSG00000260740.2	tumor	normal	-5.92726	2.70704e-09	1.34681e-07	Down
ENSG00000164283.13	tumor	normal	4.30236	2.7532e-09	1.36457e-07	Up
ENSG00000134121.10	tumor	normal	-6.02791	2.75786e-09	1.36457e-07	Down
ENSG00000197747.9	tumor	normal	1.71079	3.05682e-09	1.50485e-07	Up
ENSG00000117305.15	tumor	normal	-1.5689	3.05802e-09	1.50485e-07	Down
ENSG00000215256.6	tumor	normal	-2.89341	3.17956e-09	1.5604e-07	Down
ENSG00000198944.6	tumor	normal	-6.03005	3.37879e-09	1.65368e-07	Down
ENSG00000149716.13	tumor	normal	2.66498	3.41883e-09	1.66876e-07	Up
ENSG00000107611.16	tumor	normal	-3.57309	3.57716e-09	1.74133e-07	Down
ENSG00000070814.22	tumor	normal	3.856	3.63464e-09	1.76456e-07	Up
ENSG00000188176.12	tumor	normal	-2.03286	3.70012e-09	1.79153e-07	Down
ENSG00000178075.20	tumor	normal	-2.67399	3.71147e-09	1.79222e-07	Down
ENSG00000103485.19	tumor	normal	-2.28697	3.74191e-09	1.8021e-07	Down
ENSG00000163017.14	tumor	normal	7.48236	3.89316e-09	1.86996e-07	Up
ENSG00000120708.17	tumor	normal	3.45822	3.94363e-09	1.88918e-07	Up
ENSG00000177133.14	tumor	normal	-5.62495	4.18385e-09	1.99895e-07	Down
ENSG00000160801.14	tumor	normal	-3.06133	4.38206e-09	2.08813e-07	Down
ENSG00000164125.16	tumor	normal	1.97799	4.4091e-09	2.09549e-07	Up
ENSG00000240065.8	tumor	normal	2.2117	4.45456e-09	2.11153e-07	Up
ENSG00000204103.4	tumor	normal	3.28423	4.55794e-09	2.15488e-07	Up
ENSG00000158864.13	tumor	normal	-1.4541	4.65567e-09	2.19534e-07	Down
ENSG00000156535.15	tumor	normal	-2.03722	4.67984e-09	2.20099e-07	Down
ENSG00000165655.17	tumor	normal	-2.99197	4.7248e-09	2.21636e-07	Down
ENSG00000160221.18	tumor	normal	-1.93074	4.76673e-09	2.23024e-07	Down
ENSG00000272068.1	tumor	normal	8.20187	4.87514e-09	2.27506e-07	Up
ENSG00000136872.21	tumor	normal	-6.07322	4.90243e-09	2.28191e-07	Down
ENSG00000198805.13	tumor	normal	-1.68784	4.96344e-09	2.30436e-07	Down
ENSG00000165475.15	tumor	normal	-1.71988	5.19754e-09	2.40686e-07	Down
ENSG00000133561.15	tumor	normal	2.29283	5.44957e-09	2.51416e-07	Up
ENSG00000127920.6	tumor	normal	1.64651	5.45709e-09	2.51416e-07	Up
ENSG00000148926.10	tumor	normal	3.67944	5.74823e-09	2.64156e-07	Up
ENSG00000179399.16	tumor	normal	-6.70152	5.92622e-09	2.71644e-07	Down
ENSG00000167792.13	tumor	normal	-1.86079	6.04506e-09	2.76389e-07	Down
ENSG00000137960.6	tumor	normal	-1.76742	6.16932e-09	2.81358e-07	Down
ENSG00000099204.22	tumor	normal	-1.45923	6.31644e-09	2.87342e-07	Down
ENSG00000176974.22	tumor	normal	-2.64195	6.48788e-09	2.944e-07	Down
ENSG00000233610.2	tumor	normal	8.4129	6.51343e-09	2.94819e-07	Up
ENSG00000102760.13	tumor	normal	3.2951	6.73927e-09	3.04278e-07	Up
ENSG00000085662.14	tumor	normal	2.42573	7.01572e-09	3.1597e-07	Up
ENSG00000259627.1	tumor	normal	1.46156	7.08509e-09	3.183e-07	Up
ENSG00000053770.12	tumor	normal	-1.4851	7.614e-09	3.41213e-07	Down
ENSG00000198203.10	tumor	normal	-2.37812	7.77458e-09	3.47547e-07	Down
ENSG00000122884.13	tumor	normal	1.81571	8.62004e-09	3.8439e-07	Up
ENSG00000109971.14	tumor	normal	-1.42211	9.02696e-09	4.01445e-07	Down
ENSG00000102048.16	tumor	normal	-2.37293	9.04696e-09	4.01445e-07	Down
ENSG00000116983.13	tumor	normal	-5.83741	9.28462e-09	4.10981e-07	Down
ENSG00000176532.4	tumor	normal	-6.15819	9.65725e-09	4.2643e-07	Down
ENSG00000141542.11	tumor	normal	-1.9685	1.06973e-08	4.71201e-07	Down
ENSG00000132437.18	tumor	normal	-3.11297	1.07465e-08	4.72219e-07	Down
ENSG00000111696.12	tumor	normal	3.83983	1.12284e-08	4.92195e-07	Up
ENSG00000210127.1	tumor	normal	6.73742	1.14961e-08	5.02712e-07	Up
ENSG00000162654.9	tumor	normal	2.35444	1.1668e-08	5.08654e-07	Up
ENSG00000100433.16	tumor	normal	-6.02902	1.16883e-08	5.08654e-07	Down
ENSG00000022840.17	tumor	normal	-0.912244	1.1723e-08	5.08938e-07	NS
ENSG00000110203.10	tumor	normal	-5.69369	1.18717e-08	5.14158e-07	Down
ENSG00000128739.23	tumor	normal	-1.38086	1.21011e-08	5.22839e-07	Down
ENSG00000146192.15	tumor	normal	3.36681	1.29895e-08	5.59882e-07	Up
ENSG00000248144.6	tumor	normal	-5.69857	1.40283e-08	6.03217e-07	Down
ENSG00000214145.8	tumor	normal	4.97473	1.45373e-08	6.2362e-07	Up
ENSG00000261181.1	tumor	normal	5.39023	1.56972e-08	6.71779e-07	Up
ENSG00000159461.15	tumor	normal	-2.15009	1.60443e-08	6.85014e-07	Down
ENSG00000108561.8	tumor	normal	-1.66093	1.6365e-08	6.97056e-07	Down
ENSG00000120915.14	tumor	normal	-2.2008	1.6865e-08	7.16663e-07	Down
ENSG00000161267.12	tumor	normal	-3.63022	1.7277e-08	7.32449e-07	Down
ENSG00000162444.12	tumor	normal	3.65794	1.73307e-08	7.33003e-07	Up
ENSG00000112530.13	tumor	normal	-5.39275	1.77441e-08	7.48736e-07	Down
ENSG00000286161.1	tumor	normal	-2.94992	1.80166e-08	7.58461e-07	Down
ENSG00000273032.3	tumor	normal	2.92264	1.81046e-08	7.59615e-07	Up
ENSG00000145362.21	tumor	normal	-3.72011	1.81281e-08	7.59615e-07	Down
ENSG00000170088.14	tumor	normal	-1.99688	1.83974e-08	7.69115e-07	Down
ENSG00000249601.2	tumor	normal	-5.89583	1.87539e-08	7.82206e-07	Down
ENSG00000255774.2	tumor	normal	7.70843	1.96133e-08	8.16167e-07	Up
ENSG00000183048.12	tumor	normal	-3.05938	2.02771e-08	8.41849e-07	Down
ENSG00000120457.12	tumor	normal	7.45091	2.07431e-08	8.59222e-07	Up
ENSG00000167139.9	tumor	normal	7.8193	2.10393e-08	8.69496e-07	Up
ENSG00000023445.17	tumor	normal	2.82679	2.17466e-08	8.96674e-07	Up
ENSG00000285696.1	tumor	normal	-2.58173	2.25517e-08	9.27754e-07	Down
ENSG00000237988.6	tumor	normal	3.53487	2.28283e-08	9.36996e-07	Up
ENSG00000117054.15	tumor	normal	-1.87999	2.31119e-08	9.45118e-07	Down
ENSG00000178878.13	tumor	normal	4.86548	2.31308e-08	9.45118e-07	Up
ENSG00000073712.15	tumor	normal	-1.26278	2.49475e-08	1.01705e-06	Down
ENSG00000125450.11	tumor	normal	2.70714	2.52637e-08	1.02762e-06	Up
ENSG00000231210.3	tumor	normal	-3.62707	2.57183e-08	1.04376e-06	Down
ENSG00000255037.1	tumor	normal	4.84375	2.78394e-08	1.12731e-06	Up
ENSG00000111912.20	tumor	normal	-1.73585	2.82946e-08	1.14318e-06	Down
ENSG00000198569.10	tumor	normal	-5.40911	2.92135e-08	1.17767e-06	Down
ENSG00000162511.8	tumor	normal	3.36573	3.00456e-08	1.20852e-06	Up
ENSG00000138080.14	tumor	normal	-3.69822	3.01673e-08	1.21072e-06	Down
ENSG00000117118.12	tumor	normal	-1.55216	3.09547e-08	1.23956e-06	Down
ENSG00000144847.13	tumor	normal	-5.77289	3.10969e-08	1.24037e-06	Down
ENSG00000089693.11	tumor	normal	-1.2606	3.11124e-08	1.24037e-06	Down
ENSG00000077942.19	tumor	normal	-3.70006	3.13012e-08	1.24515e-06	Down
ENSG00000155307.19	tumor	normal	4.02077	3.18849e-08	1.26558e-06	Up
ENSG00000170955.10	tumor	normal	2.03613	3.19818e-08	1.26665e-06	Up
ENSG00000123836.15	tumor	normal	-3.1566	3.29349e-08	1.30154e-06	Down
ENSG00000286024.3	tumor	normal	-3.22901	3.32353e-08	1.31055e-06	Down
ENSG00000112294.14	tumor	normal	-2.08282	3.51928e-08	1.38471e-06	Down
ENSG00000109819.9	tumor	normal	-1.96911	3.72511e-08	1.46251e-06	Down
ENSG00000089220.5	tumor	normal	-1.42011	3.86562e-08	1.51438e-06	Down
ENSG00000233639.9	tumor	normal	2.33019	3.93604e-08	1.53863e-06	Up
ENSG00000075415.15	tumor	normal	-1.23912	4.04568e-08	1.57808e-06	Down
ENSG00000184661.14	tumor	normal	8.17457	4.22976e-08	1.64632e-06	Up
ENSG00000260963.3	tumor	normal	-5.80019	4.29916e-08	1.66716e-06	Down
ENSG00000187583.11	tumor	normal	6.78955	4.30176e-08	1.66716e-06	Up
ENSG00000170561.13	tumor	normal	-5.96338	4.45474e-08	1.72275e-06	Down
ENSG00000277972.2	tumor	normal	-1.33707	4.66639e-08	1.7994e-06	Down
ENSG00000186818.13	tumor	normal	3.89367	4.67285e-08	1.7994e-06	Up
ENSG00000081052.14	tumor	normal	-4.12261	4.92288e-08	1.89164e-06	Down
ENSG00000067057.19	tumor	normal	2.89643	5.11517e-08	1.96136e-06	Up
ENSG00000186470.14	tumor	normal	2.51108	5.55615e-08	2.12593e-06	Up
ENSG00000060762.20	tumor	normal	-1.70048	5.61577e-08	2.1442e-06	Down
ENSG00000110092.4	tumor	normal	2.56673	5.77655e-08	2.20094e-06	Up
ENSG00000183688.4	tumor	normal	2.83124	5.95017e-08	2.26232e-06	Up
ENSG00000168961.17	tumor	normal	3.86675	6.02317e-08	2.28526e-06	Up
ENSG00000142319.19	tumor	normal	7.49922	6.16859e-08	2.33553e-06	Up
ENSG00000105011.9	tumor	normal	4.09431	6.34833e-08	2.39855e-06	Up
ENSG00000014641.21	tumor	normal	-1.53833	6.37551e-08	2.40042e-06	Down
ENSG00000196678.14	tumor	normal	-1.77794	6.37985e-08	2.40042e-06	Down
ENSG00000004478.8	tumor	normal	-1.93172	6.45689e-08	2.42435e-06	Down
ENSG00000136732.16	tumor	normal	1.24729	6.48799e-08	2.43098e-06	Up
ENSG00000166825.15	tumor	normal	-2.69014	6.66083e-08	2.49057e-06	Down
ENSG00000119630.14	tumor	normal	5.21054	6.68877e-08	2.49144e-06	Up
ENSG00000210135.1	tumor	normal	3.54483	6.69075e-08	2.49144e-06	Up
ENSG00000158710.15	tumor	normal	1.07995	6.72457e-08	2.49889e-06	Up
ENSG00000164825.4	tumor	normal	-3.49731	7.15063e-08	2.65175e-06	Down
ENSG00000277443.3	tumor	normal	1.47044	7.59254e-08	2.80986e-06	Up
ENSG00000138413.14	tumor	normal	-2.12572	7.68497e-08	2.83825e-06	Down
ENSG00000261371.6	tumor	normal	2.89586	8.20361e-08	3.02361e-06	Up
ENSG00000235078.1	tumor	normal	-3.02898	8.22121e-08	3.02393e-06	Down
ENSG00000137868.19	tumor	normal	-5.9754	9.03703e-08	3.31725e-06	Down
ENSG00000134202.12	tumor	normal	-2.54872	9.08748e-08	3.329e-06	Down
ENSG00000237153.4	tumor	normal	-5.98613	9.33928e-08	3.41432e-06	Down
ENSG00000137563.13	tumor	normal	-3.19117	9.5336e-08	3.47832e-06	Down
ENSG00000186510.12	tumor	normal	-5.50615	9.60467e-08	3.49718e-06	Down
ENSG00000102804.16	tumor	normal	1.46905	9.75256e-08	3.54389e-06	Up
ENSG00000119938.9	tumor	normal	1.86877	9.87183e-08	3.58003e-06	Up
ENSG00000198959.12	tumor	normal	2.79165	1.00629e-07	3.64201e-06	Up
ENSG00000152661.9	tumor	normal	1.96206	1.01997e-07	3.68413e-06	Up
ENSG00000189043.10	tumor	normal	-1.33048	1.06905e-07	3.85369e-06	Down
ENSG00000107186.17	tumor	normal	-2.3234	1.07554e-07	3.86936e-06	Down
ENSG00000138411.13	tumor	normal	4.29447	1.08489e-07	3.89524e-06	Up
ENSG00000099994.11	tumor	normal	-3.77815	1.08815e-07	3.8992e-06	Down
ENSG00000161940.11	tumor	normal	3.16416	1.1032e-07	3.94529e-06	Up
ENSG00000154723.13	tumor	normal	-0.923529	1.11086e-07	3.96485e-06	NS
ENSG00000265100.2	tumor	normal	5.97218	1.13032e-07	4.01999e-06	Up
ENSG00000165626.19	tumor	normal	-2.33198	1.13076e-07	4.01999e-06	Down
ENSG00000102755.13	tumor	normal	2.80434	1.16517e-07	4.13417e-06	Up
ENSG00000011465.18	tumor	normal	-4.67595	1.18849e-07	4.20757e-06	Down
ENSG00000147592.9	tumor	normal	-1.76212	1.19183e-07	4.20757e-06	Down
ENSG00000128311.14	tumor	normal	-2.5583	1.19284e-07	4.20757e-06	Down
ENSG00000198053.12	tumor	normal	1.8493	1.27577e-07	4.49132e-06	Up
ENSG00000199883.1	tumor	normal	7.68009	1.30643e-07	4.59028e-06	Up
ENSG00000131979.20	tumor	normal	-3.03973	1.31373e-07	4.60698e-06	Down
ENSG00000070087.15	tumor	normal	-1.99332	1.33835e-07	4.68423e-06	Down
ENSG00000071246.11	tumor	normal	3.00213	1.34199e-07	4.68789e-06	Up
ENSG00000150337.14	tumor	normal	4.24563	1.35853e-07	4.73651e-06	Up
ENSG00000008226.20	tumor	normal	-2.32568	1.37462e-07	4.78335e-06	Down
ENSG00000204261.9	tumor	normal	2.60238	1.40375e-07	4.87534e-06	Up
ENSG00000165140.12	tumor	normal	-3.00227	1.4098e-07	4.88694e-06	Down
ENSG00000101938.15	tumor	normal	-5.93175	1.42418e-07	4.92735e-06	Down
ENSG00000271384.1	tumor	normal	5.27976	1.4282e-07	4.93181e-06	Up
ENSG00000111424.12	tumor	normal	-2.55641	1.44735e-07	4.98838e-06	Down
ENSG00000122122.10	tumor	normal	4.07856	1.46996e-07	5.05666e-06	Up
ENSG00000111348.9	tumor	normal	1.76725	1.50541e-07	5.16877e-06	Up
ENSG00000100600.15	tumor	normal	-3.17042	1.58227e-07	5.42235e-06	Down
ENSG00000204323.5	tumor	normal	-5.55151	1.60896e-07	5.50337e-06	Down
ENSG00000113657.13	tumor	normal	2.37235	1.63883e-07	5.58929e-06	Up
ENSG00000104941.8	tumor	normal	5.16089	1.64027e-07	5.58929e-06	Up
ENSG00000125144.14	tumor	normal	-6.23579	1.76673e-07	6.00887e-06	Down
ENSG00000116717.13	tumor	normal	-1.71072	1.80538e-07	6.12878e-06	Down
ENSG00000065154.12	tumor	normal	-1.75291	1.82729e-07	6.19152e-06	Down
ENSG00000277920.1	tumor	normal	5.00457	1.85481e-07	6.27302e-06	Up
ENSG00000210140.1	tumor	normal	3.30713	1.86197e-07	6.28546e-06	Up
ENSG00000178449.9	tumor	normal	-1.35935	1.87424e-07	6.31507e-06	Down
ENSG00000119431.10	tumor	normal	-2.46222	1.91994e-07	6.45702e-06	Down
ENSG00000213809.9	tumor	normal	6.91139	1.97926e-07	6.64413e-06	Up
ENSG00000167588.13	tumor	normal	-3.37042	2.00432e-07	6.71577e-06	Down
ENSG00000137992.15	tumor	normal	-1.4037	2.0316e-07	6.78813e-06	Down
ENSG00000118004.18	tumor	normal	-2.80121	2.03343e-07	6.78813e-06	Down
ENSG00000182472.9	tumor	normal	1.7191	2.19681e-07	7.32e-06	Up
ENSG00000121236.21	tumor	normal	-3.02921	2.21442e-07	7.36508e-06	Down
ENSG00000234745.14	tumor	normal	2.30189	2.22259e-07	7.37868e-06	Up
ENSG00000177807.11	tumor	normal	-5.53355	2.25592e-07	7.47557e-06	Down
ENSG00000163762.7	tumor	normal	2.80428	2.26913e-07	7.50557e-06	Up
ENSG00000126231.15	tumor	normal	-6.69644	2.28997e-07	7.56068e-06	Down
ENSG00000254821.1	tumor	normal	-3.26932	2.29721e-07	7.57073e-06	Down
ENSG00000164692.19	tumor	normal	-2.39111	2.30727e-07	7.59002e-06	Down
ENSG00000153006.16	tumor	normal	2.86323	2.33562e-07	7.66932e-06	Up
ENSG00000196954.14	tumor	normal	1.42958	2.37709e-07	7.79133e-06	Up
ENSG00000090266.13	tumor	normal	-1.43579	2.40448e-07	7.86684e-06	Down
ENSG00000173598.14	tumor	normal	-1.82282	2.43863e-07	7.96032e-06	Down
ENSG00000264364.3	tumor	normal	-1.46407	2.44187e-07	7.96032e-06	Down
ENSG00000170734.12	tumor	normal	1.94319	2.48469e-07	8.08533e-06	Up
ENSG00000104972.16	tumor	normal	7.02304	2.49038e-07	8.08925e-06	Up
ENSG00000169248.13	tumor	normal	7.0029	2.56226e-07	8.30779e-06	Up
ENSG00000140749.9	tumor	normal	3.80457	2.58947e-07	8.38098e-06	Up
ENSG00000177508.12	tumor	normal	3.51376	2.61619e-07	8.45232e-06	Up
ENSG00000140092.16	tumor	normal	-3.51343	2.634e-07	8.49465e-06	Down
ENSG00000137648.20	tumor	normal	-5.35352	2.64743e-07	8.52274e-06	Down
ENSG00000154511.12	tumor	normal	-5.10687	2.66007e-07	8.54819e-06	Down
ENSG00000279591.1	tumor	normal	7.83795	2.77744e-07	8.90381e-06	Up
ENSG00000035115.22	tumor	normal	-2.63526	2.78059e-07	8.90381e-06	Down
ENSG00000182327.8	tumor	normal	-3.37283	2.83182e-07	9.05181e-06	Down
ENSG00000122203.15	tumor	normal	-1.78226	2.84562e-07	9.07984e-06	Down
ENSG00000197893.14	tumor	normal	-5.76862	2.85657e-07	9.0987e-06	Down
ENSG00000232010.1	tumor	normal	-5.78748	2.90837e-07	9.24739e-06	Down
ENSG00000131828.14	tumor	normal	-1.31163	2.94321e-07	9.34172e-06	Down
ENSG00000204370.14	tumor	normal	-1.52461	3.02564e-07	9.58649e-06	Down
ENSG00000008196.13	tumor	normal	-5.68448	3.08709e-07	9.76409e-06	Down
ENSG00000127884.5	tumor	normal	-2.81912	3.10508e-07	9.80379e-06	Down
ENSG00000121691.7	tumor	normal	-1.54933	3.11356e-07	9.81341e-06	Down
ENSG00000204815.10	tumor	normal	2.65954	3.20641e-07	1.00885e-05	Up
ENSG00000187193.9	tumor	normal	-2.9905	3.21686e-07	1.01037e-05	Down
ENSG00000137501.18	tumor	normal	1.94862	3.24517e-07	1.0175e-05	Up
ENSG00000139438.6	tumor	normal	-5.435	3.26933e-07	1.02176e-05	Down
ENSG00000175806.15	tumor	normal	-2.70898	3.27008e-07	1.02176e-05	Down
ENSG00000169562.13	tumor	normal	-2.47278	3.48942e-07	1.08841e-05	Down
ENSG00000182919.15	tumor	normal	-2.28766	3.49802e-07	1.08921e-05	Down
ENSG00000198668.14	tumor	normal	-1.0614	3.52276e-07	1.09503e-05	Down
ENSG00000113494.17	tumor	normal	-3.26641	3.56257e-07	1.10404e-05	Down
ENSG00000153922.12	tumor	normal	2.51344	3.56399e-07	1.10404e-05	Up
ENSG00000243694.5	tumor	normal	-4.11082	3.58352e-07	1.10819e-05	Down
ENSG00000131781.13	tumor	normal	-3.48221	3.67091e-07	1.13327e-05	Down
ENSG00000149124.11	tumor	normal	-2.87345	3.77329e-07	1.16289e-05	Down
ENSG00000148702.15	tumor	normal	-3.80292	3.89237e-07	1.19755e-05	Down
ENSG00000114353.17	tumor	normal	1.17847	3.90385e-07	1.19904e-05	Up
ENSG00000235501.9	tumor	normal	-2.09627	4.0427e-07	1.23958e-05	Down
ENSG00000136717.15	tumor	normal	-2.12621	4.09534e-07	1.25359e-05	Down
ENSG00000150991.16	tumor	normal	1.3474	4.28347e-07	1.30896e-05	Up
ENSG00000101447.15	tumor	normal	-5.43046	4.33061e-07	1.32113e-05	Down
ENSG00000213071.12	tumor	normal	-4.93249	4.38234e-07	1.33466e-05	Down
ENSG00000133315.12	tumor	normal	-2.57265	4.42355e-07	1.34494e-05	Down
ENSG00000166592.13	tumor	normal	3.66515	4.47178e-07	1.35732e-05	Up
ENSG00000179152.20	tumor	normal	-1.329	4.4878e-07	1.35801e-05	Down
ENSG00000175130.7	tumor	normal	1.88866	4.48912e-07	1.35801e-05	Up
ENSG00000104687.14	tumor	normal	-1.21312	4.50385e-07	1.36019e-05	Down
ENSG00000205542.11	tumor	normal	1.32779	4.57832e-07	1.38037e-05	Up
ENSG00000107745.20	tumor	normal	-1.20051	4.67386e-07	1.40683e-05	Down
ENSG00000125676.20	tumor	normal	2.8654	4.77379e-07	1.43452e-05	Up
ENSG00000100664.11	tumor	normal	-1.3286	5.00166e-07	1.5005e-05	Down
ENSG00000158457.6	tumor	normal	-2.37182	5.02147e-07	1.50193e-05	Down
ENSG00000076382.17	tumor	normal	-2.79226	5.02306e-07	1.50193e-05	Down
ENSG00000106069.26	tumor	normal	-2.96129	5.1402e-07	1.53441e-05	Down
ENSG00000057657.17	tumor	normal	4.04702	5.15561e-07	1.53647e-05	Up
ENSG00000137404.15	tumor	normal	3.60649	5.17965e-07	1.5411e-05	Up
ENSG00000179144.5	tumor	normal	1.99617	5.27926e-07	1.56815e-05	Up
ENSG00000162877.13	tumor	normal	-6.32551	5.29172e-07	1.56927e-05	Down
ENSG00000135127.12	tumor	normal	-3.1152	5.34508e-07	1.5825e-05	Down
ENSG00000100897.18	tumor	normal	-1.84519	5.41269e-07	1.59989e-05	Down
ENSG00000234432.4	tumor	normal	5.15745	5.48169e-07	1.61764e-05	Up
ENSG00000114779.20	tumor	normal	-1.67585	5.49157e-07	1.61791e-05	Down
ENSG00000138119.17	tumor	normal	2.32726	5.50533e-07	1.61932e-05	Up
ENSG00000131471.7	tumor	normal	-3.33447	5.67651e-07	1.66696e-05	Down
ENSG00000210176.1	tumor	normal	4.10019	5.76269e-07	1.68951e-05	Up
ENSG00000168906.13	tumor	normal	-1.5073	5.78899e-07	1.69448e-05	Down
ENSG00000090339.9	tumor	normal	2.0226	5.85936e-07	1.71191e-05	Up
ENSG00000144366.17	tumor	normal	-2.73211	5.8738e-07	1.71191e-05	Down
ENSG00000272345.1	tumor	normal	-1.84139	5.8862e-07	1.71191e-05	Down
ENSG00000140939.15	tumor	normal	2.76207	5.88646e-07	1.71191e-05	Up
ENSG00000145623.13	tumor	normal	2.19939	6.10563e-07	1.77279e-05	Up
ENSG00000141639.12	tumor	normal	-5.90112	6.16791e-07	1.788e-05	Down
ENSG00000111335.14	tumor	normal	2.76114	6.4428e-07	1.8647e-05	Up
ENSG00000163131.12	tumor	normal	2.48751	6.46879e-07	1.86922e-05	Up
ENSG00000109881.17	tumor	normal	3.37488	6.52711e-07	1.88306e-05	Up
ENSG00000109107.14	tumor	normal	3.41853	6.58579e-07	1.89696e-05	Up
ENSG00000025708.14	tumor	normal	3.10954	6.67077e-07	1.91838e-05	Up
ENSG00000162704.16	tumor	normal	1.15356	6.7413e-07	1.93383e-05	Up
ENSG00000213203.3	tumor	normal	2.09107	6.74591e-07	1.93383e-05	Up
ENSG00000100884.10	tumor	normal	-6.5948	6.77885e-07	1.94019e-05	Down
ENSG00000277770.1	tumor	normal	4.56777	6.80504e-07	1.94461e-05	Up
ENSG00000147804.10	tumor	normal	-3.20159	7.09883e-07	2.02535e-05	Down
ENSG00000103811.18	tumor	normal	-2.09561	7.24711e-07	2.0644e-05	Down
ENSG00000271933.1	tumor	normal	-1.92015	7.29549e-07	2.07491e-05	Down
ENSG00000249167.2	tumor	normal	6.19468	7.47425e-07	2.12241e-05	Up
ENSG00000151883.20	tumor	normal	1.9106	7.59538e-07	2.15341e-05	Up
ENSG00000133317.16	tumor	normal	7.11098	7.76892e-07	2.19917e-05	Up
ENSG00000159289.6	tumor	normal	5.63647	7.83284e-07	2.21379e-05	Up
ENSG00000088899.16	tumor	normal	-2.63595	7.84877e-07	2.21482e-05	Down
ENSG00000231806.4	tumor	normal	-3.32587	8.01604e-07	2.25676e-05	Down
ENSG00000173599.15	tumor	normal	-2.80787	8.02235e-07	2.25676e-05	Down
ENSG00000288924.1	tumor	normal	3.78352	8.08311e-07	2.26729e-05	Up
ENSG00000101347.11	tumor	normal	1.81837	8.08491e-07	2.26729e-05	Up
ENSG00000135931.19	tumor	normal	2.48695	8.18138e-07	2.29079e-05	Up
ENSG00000119673.16	tumor	normal	-2.41481	8.35924e-07	2.33696e-05	Down
ENSG00000168907.13	tumor	normal	-5.76749	8.42103e-07	2.3506e-05	Down
ENSG00000197989.15	tumor	normal	3.86157	8.47029e-07	2.3607e-05	Up
ENSG00000140519.14	tumor	normal	-5.58489	8.55265e-07	2.37998e-05	Down
ENSG00000141854.10	tumor	normal	-3.21804	8.62099e-07	2.39531e-05	Down
ENSG00000143252.17	tumor	normal	-1.30243	8.80134e-07	2.44166e-05	Down
ENSG00000093144.19	tumor	normal	-1.59893	8.95682e-07	2.48098e-05	Down
ENSG00000203747.13	tumor	normal	3.54055	8.97503e-07	2.48222e-05	Up
ENSG00000186106.11	tumor	normal	-1.70308	9.08627e-07	2.50914e-05	Down
ENSG00000166780.11	tumor	normal	-2.48721	9.14587e-07	2.52175e-05	Down
ENSG00000133574.10	tumor	normal	1.97163	9.18443e-07	2.52852e-05	Up
ENSG00000162377.6	tumor	normal	-2.04664	9.26086e-07	2.54568e-05	Down
ENSG00000101331.17	tumor	normal	3.4449	9.42869e-07	2.58787e-05	Up
ENSG00000272182.1	tumor	normal	-1.61883	9.73448e-07	2.66775e-05	Down
ENSG00000164237.9	tumor	normal	-1.53403	9.78378e-07	2.67667e-05	Down
ENSG00000290851.1	tumor	normal	-4.95307	9.79668e-07	2.67667e-05	Down
ENSG00000044446.12	tumor	normal	2.12436	1.00558e-06	2.74333e-05	Up
ENSG00000205364.4	tumor	normal	-4.29425	1.01741e-06	2.7714e-05	Down
ENSG00000179542.16	tumor	normal	4.80116	1.02416e-06	2.78558e-05	Up
ENSG00000185813.11	tumor	normal	-2.31206	1.03843e-06	2.82015e-05	Down
ENSG00000182795.13	tumor	normal	-4.85839	1.04408e-06	2.83123e-05	Down
ENSG00000183801.8	tumor	normal	-4.62667	1.05917e-06	2.86787e-05	Down
ENSG00000105767.3	tumor	normal	-3.58497	1.06167e-06	2.87032e-05	Down
ENSG00000036448.10	tumor	normal	-2.82774	1.07528e-06	2.90277e-05	Down
ENSG00000156113.25	tumor	normal	3.55205	1.07699e-06	2.90305e-05	Up
ENSG00000124126.14	tumor	normal	2.17525	1.08498e-06	2.92024e-05	Up
ENSG00000275654.1	tumor	normal	4.45071	1.08936e-06	2.92766e-05	Up
ENSG00000289020.1	tumor	normal	1.97726	1.0935e-06	2.93402e-05	Up
ENSG00000171992.13	tumor	normal	1.83143	1.09498e-06	2.93402e-05	Up
ENSG00000163884.4	tumor	normal	-2.88755	1.09742e-06	2.93622e-05	Down
ENSG00000183055.5	tumor	normal	8.01858	1.12344e-06	2.99912e-05	Up
ENSG00000253844.2	tumor	normal	-5.03335	1.12426e-06	2.99912e-05	Down
ENSG00000123094.16	tumor	normal	-1.77373	1.12616e-06	2.99978e-05	Down
ENSG00000228716.7	tumor	normal	-1.38553	1.12932e-06	3.00376e-05	Down
ENSG00000172380.6	tumor	normal	-0.948355	1.13863e-06	3.02406e-05	NS
ENSG00000265692.1	tumor	normal	7.72544	1.1439e-06	3.0336e-05	Up
ENSG00000163235.16	tumor	normal	2.4773	1.15147e-06	3.0492e-05	Up
ENSG00000178343.5	tumor	normal	-2.73297	1.15569e-06	3.0559e-05	Down
ENSG00000213719.8	tumor	normal	0.825832	1.19354e-06	3.15136e-05	NS
ENSG00000101255.13	tumor	normal	3.8854	1.21469e-06	3.20251e-05	Up
ENSG00000121207.12	tumor	normal	5.17938	1.23563e-06	3.25298e-05	Up
ENSG00000263089.1	tumor	normal	7.86674	1.24561e-06	3.27449e-05	Up
ENSG00000149476.16	tumor	normal	-1.95639	1.2618e-06	3.31221e-05	Down
ENSG00000139329.5	tumor	normal	-5.06515	1.27369e-06	3.33797e-05	Down
ENSG00000131844.17	tumor	normal	-1.95173	1.2753e-06	3.33797e-05	Down
ENSG00000186026.7	tumor	normal	6.03781	1.30724e-06	3.41662e-05	Up
ENSG00000258616.5	tumor	normal	-5.57825	1.32361e-06	3.45439e-05	Down
ENSG00000107518.18	tumor	normal	-4.91577	1.32658e-06	3.45715e-05	Down
ENSG00000276644.5	tumor	normal	-3.5827	1.33165e-06	3.46536e-05	Down
ENSG00000168542.18	tumor	normal	-2.12358	1.34683e-06	3.49581e-05	Down
ENSG00000140718.22	tumor	normal	1.64445	1.34722e-06	3.49581e-05	Up
ENSG00000176903.5	tumor	normal	-1.75787	1.35862e-06	3.52032e-05	Down
ENSG00000132698.15	tumor	normal	-4.265	1.39929e-06	3.62051e-05	Down
ENSG00000172716.17	tumor	normal	2.52722	1.40716e-06	3.63567e-05	Up
ENSG00000132405.19	tumor	normal	-1.82687	1.4438e-06	3.725e-05	Down
ENSG00000172116.23	tumor	normal	5.5002	1.54236e-06	3.97362e-05	Up
ENSG00000002746.15	tumor	normal	-3.34255	1.58227e-06	4.07064e-05	Down
ENSG00000142910.16	tumor	normal	-1.94782	1.619e-06	4.15919e-05	Down
ENSG00000124942.14	tumor	normal	1.95493	1.62475e-06	4.16805e-05	Up
ENSG00000064115.11	tumor	normal	-1.50935	1.67423e-06	4.28888e-05	Down
ENSG00000113749.8	tumor	normal	4.64462	1.7193e-06	4.3981e-05	Up
ENSG00000078401.7	tumor	normal	3.80112	1.72186e-06	4.39842e-05	Up
ENSG00000082146.13	tumor	normal	-2.38534	1.72504e-06	4.40032e-05	Down
ENSG00000092964.18	tumor	normal	1.56417	1.761e-06	4.48571e-05	Up
ENSG00000273590.6	tumor	normal	-2.14515	1.7663e-06	4.49287e-05	Down
ENSG00000169727.14	tumor	normal	-1.32742	1.77209e-06	4.50125e-05	Down
ENSG00000259417.3	tumor	normal	-3.40222	1.80709e-06	4.58372e-05	Down
ENSG00000171914.17	tumor	normal	-2.00616	1.82183e-06	4.61461e-05	Down
ENSG00000113492.14	tumor	normal	-2.62059	1.97779e-06	5.00265e-05	Down
ENSG00000135447.17	tumor	normal	-5.45242	2.00097e-06	5.0542e-05	Down
ENSG00000185818.8	tumor	normal	-5.74585	2.05077e-06	5.17276e-05	Down
ENSG00000225733.8	tumor	normal	-1.21434	2.07762e-06	5.23316e-05	Down
ENSG00000185290.4	tumor	normal	-5.45918	2.16225e-06	5.43874e-05	Down
ENSG00000132432.14	tumor	normal	1.14081	2.17531e-06	5.46399e-05	Up
ENSG00000148218.16	tumor	normal	-2.16591	2.18712e-06	5.48602e-05	Down
ENSG00000250934.3	tumor	normal	-4.23814	2.19125e-06	5.48877e-05	Down
ENSG00000126860.12	tumor	normal	4.54326	2.22799e-06	5.57305e-05	Up
ENSG00000079931.15	tumor	normal	-2.96459	2.2445e-06	5.60303e-05	Down
ENSG00000166126.11	tumor	normal	-2.74936	2.24618e-06	5.60303e-05	Down
ENSG00000100554.12	tumor	normal	-1.13769	2.26527e-06	5.64287e-05	Down
ENSG00000090565.17	tumor	normal	-2.71268	2.34839e-06	5.8279e-05	Down
ENSG00000067606.17	tumor	normal	-1.59116	2.3489e-06	5.8279e-05	Down
ENSG00000115762.17	tumor	normal	-1.24392	2.34923e-06	5.8279e-05	Down
ENSG00000130203.10	tumor	normal	-2.72555	2.37183e-06	5.87589e-05	Down
ENSG00000106236.4	tumor	normal	6.5599	2.50433e-06	6.19566e-05	Up
ENSG00000139344.8	tumor	normal	-3.23041	2.55268e-06	6.29317e-05	Down
ENSG00000144677.15	tumor	normal	-1.87393	2.55395e-06	6.29317e-05	Down
ENSG00000013306.16	tumor	normal	-1.56522	2.55421e-06	6.29317e-05	Down
ENSG00000080493.19	tumor	normal	-2.68624	2.55985e-06	6.29848e-05	Down
ENSG00000273270.1	tumor	normal	3.45726	2.56465e-06	6.3017e-05	Up
ENSG00000178772.7	tumor	normal	-5.21231	2.58793e-06	6.35027e-05	Down
ENSG00000164294.14	tumor	normal	2.41543	2.62853e-06	6.44114e-05	Up
ENSG00000186716.21	tumor	normal	-2.43192	2.64564e-06	6.4743e-05	Down
ENSG00000101444.13	tumor	normal	-2.32998	2.65041e-06	6.47718e-05	Down
ENSG00000154822.18	tumor	normal	-2.49835	2.67489e-06	6.52531e-05	Down
ENSG00000082438.18	tumor	normal	-1.79224	2.67733e-06	6.52531e-05	Down
ENSG00000289550.1	tumor	normal	7.02667	2.73963e-06	6.66816e-05	Up
ENSG00000135108.16	tumor	normal	-1.4038	2.75483e-06	6.69613e-05	Down
ENSG00000285906.2	tumor	normal	7.22962	2.78142e-06	6.75168e-05	Up
ENSG00000249502.3	tumor	normal	6.62196	2.79947e-06	6.78636e-05	Up
ENSG00000136235.17	tumor	normal	2.66585	2.81738e-06	6.82064e-05	Up
ENSG00000236283.5	tumor	normal	-5.45582	2.82858e-06	6.82496e-05	Down
ENSG00000130988.13	tumor	normal	-2.81359	2.82992e-06	6.82496e-05	Down
ENSG00000091140.15	tumor	normal	-1.22953	2.83051e-06	6.82496e-05	Down
ENSG00000248795.1	tumor	normal	7.34294	2.84519e-06	6.85121e-05	Up
ENSG00000210196.2	tumor	normal	3.13691	2.85299e-06	6.85891e-05	Up
ENSG00000260746.2	tumor	normal	-5.46832	2.85631e-06	6.85891e-05	Down
ENSG00000103154.10	tumor	normal	-2.96686	2.85978e-06	6.85891e-05	Down
ENSG00000257531.2	tumor	normal	7.17947	2.87825e-06	6.89406e-05	Up
ENSG00000083720.13	tumor	normal	-2.26719	2.94815e-06	7.05214e-05	Down
ENSG00000091879.14	tumor	normal	3.1611	2.96087e-06	7.07319e-05	Up
ENSG00000153904.21	tumor	normal	-1.33742	2.96542e-06	7.0747e-05	Down
ENSG00000010932.17	tumor	normal	-2.50691	2.97529e-06	7.08888e-05	Down
ENSG00000286954.1	tumor	normal	7.1212	3.0579e-06	7.27611e-05	Up
ENSG00000198237.8	tumor	normal	3.63525	3.07544e-06	7.30822e-05	Up
ENSG00000149599.16	tumor	normal	-2.9174	3.09463e-06	7.34416e-05	Down
ENSG00000119326.15	tumor	normal	-1.7631	3.09987e-06	7.34693e-05	Down
ENSG00000130755.13	tumor	normal	1.83849	3.1242e-06	7.39489e-05	Up
ENSG00000167613.16	tumor	normal	2.9142	3.17389e-06	7.50268e-05	Up
ENSG00000263873.1	tumor	normal	-2.17809	3.31449e-06	7.82481e-05	Down
ENSG00000166869.3	tumor	normal	-5.56329	3.34747e-06	7.89233e-05	Down
ENSG00000052795.13	tumor	normal	-1.43453	3.41609e-06	8.04362e-05	Down
ENSG00000198130.16	tumor	normal	-2.41724	3.46967e-06	8.15915e-05	Down
ENSG00000277647.1	tumor	normal	4.60482	3.48833e-06	8.19236e-05	Up
ENSG00000021355.13	tumor	normal	1.0787	3.72719e-06	8.74146e-05	Up
ENSG00000168004.10	tumor	normal	-5.15219	3.73182e-06	8.74146e-05	Down
ENSG00000253719.4	tumor	normal	-1.16319	3.7422e-06	8.75442e-05	Down
ENSG00000229172.1	tumor	normal	5.49477	3.76622e-06	8.79921e-05	Up
ENSG00000116675.16	tumor	normal	-2.55183	3.81943e-06	8.91199e-05	Down
ENSG00000019582.17	tumor	normal	1.63543	3.82584e-06	8.91544e-05	Up
ENSG00000226122.1	tumor	normal	-3.75826	4.01665e-06	9.34802e-05	Down
ENSG00000260848.2	tumor	normal	7.12596	4.04604e-06	9.4043e-05	Up
ENSG00000049283.19	tumor	normal	-5.26057	4.15822e-06	9.65263e-05	Down
ENSG00000180638.19	tumor	normal	-4.2337	4.17565e-06	9.68066e-05	Down
ENSG00000286054.1	tumor	normal	3.695	4.19612e-06	9.71563e-05	Up
ENSG00000143851.16	tumor	normal	4.89511	4.23665e-06	9.78786e-05	Up
ENSG00000181904.9	tumor	normal	-0.971653	4.23815e-06	9.78786e-05	NS
ENSG00000174307.7	tumor	normal	1.91098	4.26769e-06	9.84349e-05	Up
ENSG00000112936.21	tumor	normal	-5.73031	4.28567e-06	9.87235e-05	Down
ENSG00000168394.13	tumor	normal	2.17754	4.39055e-06	0.000100927	Up
ENSG00000196230.14	tumor	normal	1.15549	4.39249e-06	0.000100927	Up
ENSG00000060558.4	tumor	normal	3.74872	4.40245e-06	0.000101027	Up
ENSG00000117791.16	tumor	normal	-2.31422	4.41968e-06	0.000101294	Down
ENSG00000274002.1	tumor	normal	-5.17771	4.49673e-06	0.000102929	Down
ENSG00000141756.20	tumor	normal	2.16947	4.53891e-06	0.000103763	Up
ENSG00000172965.17	tumor	normal	1.8361	4.56706e-06	0.000104274	Up
ENSG00000072133.12	tumor	normal	-3.9259	4.62965e-06	0.000105439	Down
ENSG00000255021.1	tumor	normal	-6.17977	4.62973e-06	0.000105439	Down
ENSG00000227355.5	tumor	normal	3.06725	4.69713e-06	0.000106839	Up
ENSG00000168209.6	tumor	normal	2.67076	4.7512e-06	0.000107933	Up
ENSG00000243144.7	tumor	normal	6.92163	4.81e-06	0.000109131	Up
ENSG00000166426.8	tumor	normal	-5.44907	4.90609e-06	0.000111046	Down
ENSG00000129235.11	tumor	normal	-1.81457	4.9067e-06	0.000111046	Down
ENSG00000268230.5	tumor	normal	4.13994	4.92369e-06	0.000111291	Up
ENSG00000254609.1	tumor	normal	3.82271	4.98484e-06	0.000112422	Up
ENSG00000165023.7	tumor	normal	3.69914	4.98955e-06	0.000112422	Up
ENSG00000204397.10	tumor	normal	2.18061	4.99662e-06	0.000112422	Up
ENSG00000163071.11	tumor	normal	1.30401	4.9986e-06	0.000112422	Up
ENSG00000287562.1	tumor	normal	4.67537	5.01511e-06	0.000112653	Up
ENSG00000155792.10	tumor	normal	-2.08867	5.19126e-06	0.000116465	Down
ENSG00000177989.14	tumor	normal	3.14239	5.39528e-06	0.000120892	Up
ENSG00000157554.20	tumor	normal	2.35943	5.41453e-06	0.000121173	Up
ENSG00000166402.9	tumor	normal	-3.59748	5.49111e-06	0.000122734	Down
ENSG00000205476.9	tumor	normal	-1.59653	5.50337e-06	0.000122856	Down
ENSG00000196177.13	tumor	normal	-2.47005	5.52426e-06	0.000123171	Down
ENSG00000185291.12	tumor	normal	3.82432	5.53197e-06	0.00012319	Up
ENSG00000286317.1	tumor	normal	7.25817	5.55427e-06	0.000123535	Up
ENSG00000095203.15	tumor	normal	-4.02432	5.60521e-06	0.000124514	Down
ENSG00000243156.9	tumor	normal	2.14801	5.63204e-06	0.000124957	Up
ENSG00000234627.3	tumor	normal	5.52681	5.64167e-06	0.000125017	Up
ENSG00000137161.18	tumor	normal	2.01806	5.77308e-06	0.000127772	Up
ENSG00000262902.1	tumor	normal	2.64812	5.83146e-06	0.000128906	Up
ENSG00000074527.13	tumor	normal	-2.34421	5.93066e-06	0.000130939	Down
ENSG00000171659.16	tumor	normal	2.8703	5.93939e-06	0.000130971	Up
ENSG00000144827.9	tumor	normal	-1.30044	5.96833e-06	0.000131449	Down
ENSG00000092421.17	tumor	normal	3.20923	6.10775e-06	0.000134356	Up
ENSG00000224391.1	tumor	normal	7.35641	6.12724e-06	0.00013462	Up
ENSG00000164610.10	tumor	normal	2.67072	6.13545e-06	0.000134637	Up
ENSG00000114993.17	tumor	normal	-2.57278	6.16891e-06	0.000135207	Down
ENSG00000128917.8	tumor	normal	3.51276	6.20515e-06	0.000135836	Up
ENSG00000128052.10	tumor	normal	3.59732	6.21352e-06	0.000135855	Up
ENSG00000287782.1	tumor	normal	-2.16566	6.30854e-06	0.000137766	Down
ENSG00000262995.1	tumor	normal	-2.16666	6.39905e-06	0.000139574	Down
ENSG00000149792.9	tumor	normal	-1.32196	6.56847e-06	0.000143096	Down
ENSG00000128512.24	tumor	normal	2.2099	6.58475e-06	0.000143278	Up
ENSG00000113552.16	tumor	normal	-1.34224	6.66486e-06	0.000144846	Down
ENSG00000277191.1	tumor	normal	4.23023	6.68236e-06	0.000145052	Up
ENSG00000240666.2	tumor	normal	-2.46653	6.71609e-06	0.000145609	Down
ENSG00000125266.8	tumor	normal	3.97003	6.84557e-06	0.000148239	Up
ENSG00000103490.14	tumor	normal	2.55189	6.86424e-06	0.000148465	Up
ENSG00000171130.19	tumor	normal	-2.38574	6.90869e-06	0.000149147	Down
ENSG00000122729.19	tumor	normal	-1.64005	6.91392e-06	0.000149147	Down
ENSG00000132274.17	tumor	normal	1.79706	6.92056e-06	0.000149147	Up
ENSG00000156411.10	tumor	normal	-1.20149	6.96357e-06	0.000149895	Down
ENSG00000164051.14	tumor	normal	-2.43053	6.99945e-06	0.000150488	Down
ENSG00000086300.17	tumor	normal	1.56997	7.1221e-06	0.000152943	Up
ENSG00000131242.18	tumor	normal	-3.61938	7.16389e-06	0.000153658	Down
ENSG00000173442.13	tumor	normal	1.92364	7.18764e-06	0.000153984	Up
ENSG00000100116.17	tumor	normal	-2.43279	7.35455e-06	0.000157374	Down
ENSG00000277458.1	tumor	normal	4.21902	7.39547e-06	0.000158062	Up
ENSG00000269821.2	tumor	normal	3.68372	7.45542e-06	0.000159155	Up
ENSG00000253366.3	tumor	normal	4.19833	7.4856e-06	0.00015961	Up
ENSG00000276462.2	tumor	normal	5.38844	7.76124e-06	0.000165293	Up
ENSG00000139835.14	tumor	normal	-4.10723	7.87035e-06	0.000167419	Down
ENSG00000283683.2	tumor	normal	7.10788	7.94861e-06	0.000168885	Up
ENSG00000289740.1	tumor	normal	3.84113	8.05958e-06	0.000171041	Up
ENSG00000023839.12	tumor	normal	-4.02836	8.16269e-06	0.000173026	Down
ENSG00000292332.1	tumor	normal	3.83184	8.3096e-06	0.000175925	Up
ENSG00000050767.18	tumor	normal	3.42166	8.31895e-06	0.000175925	Up
ENSG00000110195.14	tumor	normal	-2.26009	8.35029e-06	0.000176382	Down
ENSG00000156265.17	tumor	normal	2.86762	8.5051e-06	0.000179442	Up
ENSG00000275976.6	tumor	normal	2.79357	8.64645e-06	0.000182211	Up
ENSG00000110435.13	tumor	normal	-1.52321	8.65959e-06	0.000182275	Down
ENSG00000024422.12	tumor	normal	3.09031	8.7191e-06	0.000183314	Up
ENSG00000198771.11	tumor	normal	2.05081	8.74686e-06	0.000183684	Up
ENSG00000082074.19	tumor	normal	2.10232	8.78088e-06	0.0001841	Up
ENSG00000012779.12	tumor	normal	3.33069	8.78707e-06	0.0001841	Up
ENSG00000251562.11	tumor	normal	3.76676	8.91525e-06	0.000186569	Up
ENSG00000119689.15	tumor	normal	-2.24831	8.9918e-06	0.000187954	Down
ENSG00000164342.14	tumor	normal	2.53329	9.34646e-06	0.000195141	Up
ENSG00000187893.11	tumor	normal	7.24228	9.51961e-06	0.000198527	Up
ENSG00000158828.8	tumor	normal	-0.843982	9.54914e-06	0.000198913	NS
ENSG00000277258.5	tumor	normal	-1.51559	9.65641e-06	0.000200916	Down
ENSG00000159399.10	tumor	normal	3.93367	9.69222e-06	0.000201429	Up
ENSG00000102032.13	tumor	normal	-2.02893	9.7682e-06	0.000202774	Down
ENSG00000036672.16	tumor	normal	-3.13086	9.81393e-06	0.00020349	Down
ENSG00000151729.11	tumor	normal	-1.09631	9.82892e-06	0.000203567	Down
ENSG00000233154.6	tumor	normal	-4.91228	9.8779e-06	0.000204347	Down
ENSG00000226281.6	tumor	normal	-4.4615	1.00304e-05	0.000207264	Down
ENSG00000196668.4	tumor	normal	5.54332	1.00952e-05	0.000208153	Up
ENSG00000152583.13	tumor	normal	-2.08728	1.00965e-05	0.000208153	Down
ENSG00000065485.20	tumor	normal	1.90327	1.01099e-05	0.000208193	Up
ENSG00000075618.18	tumor	normal	2.69115	1.01348e-05	0.000208468	Up
ENSG00000099624.8	tumor	normal	-1.10435	1.01761e-05	0.000209078	Down
ENSG00000227408.1	tumor	normal	3.51762	1.0301e-05	0.000211405	Up
ENSG00000155368.18	tumor	normal	-0.922184	1.05301e-05	0.00021586	NS
ENSG00000105877.19	tumor	normal	4.96688	1.09223e-05	0.000223648	Up
ENSG00000180769.10	tumor	normal	-1.59529	1.09901e-05	0.000224781	Down
ENSG00000103319.12	tumor	normal	2.82276	1.11427e-05	0.000227644	Up
ENSG00000159167.12	tumor	normal	3.24209	1.12173e-05	0.000228698	Up
ENSG00000204482.11	tumor	normal	2.99849	1.12196e-05	0.000228698	Up
ENSG00000167552.16	tumor	normal	1.83547	1.1375e-05	0.000231603	Up
ENSG00000189184.12	tumor	normal	-3.61186	1.14988e-05	0.00023386	Down
ENSG00000253301.6	tumor	normal	-5.89522	1.16724e-05	0.000237124	Down
ENSG00000204252.14	tumor	normal	2.78801	1.17319e-05	0.000238065	Up
ENSG00000106546.14	tumor	normal	1.88056	1.18052e-05	0.000239243	Up
ENSG00000289425.1	tumor	normal	7.66191	1.18164e-05	0.000239243	Up
ENSG00000170989.10	tumor	normal	2.6363	1.18726e-05	0.00024011	Up
ENSG00000158467.17	tumor	normal	-2.23278	1.19055e-05	0.000240506	Down
ENSG00000235613.2	tumor	normal	7.39144	1.19472e-05	0.00024108	Up
ENSG00000140416.26	tumor	normal	1.13383	1.21649e-05	0.000245199	Up
ENSG00000204385.13	tumor	normal	-3.2905	1.21904e-05	0.000245439	Down
ENSG00000145649.8	tumor	normal	3.20978	1.22068e-05	0.000245495	Up
ENSG00000128805.15	tumor	normal	5.21593	1.22611e-05	0.000246313	Up
ENSG00000241839.10	tumor	normal	2.16145	1.22881e-05	0.000246581	Up
ENSG00000138772.13	tumor	normal	-3.57917	1.241e-05	0.000248752	Down
ENSG00000137802.14	tumor	normal	3.6108	1.25198e-05	0.000250674	Up
ENSG00000171612.7	tumor	normal	-1.99402	1.26396e-05	0.000252793	Down
ENSG00000276484.1	tumor	normal	4.44048	1.27494e-05	0.000254707	Up
ENSG00000205358.4	tumor	normal	-6.03936	1.28682e-05	0.000256796	Down
ENSG00000136869.16	tumor	normal	1.83535	1.28853e-05	0.000256854	Up
ENSG00000171867.18	tumor	normal	-2.01127	1.2966e-05	0.00025811	Down
ENSG00000184227.8	tumor	normal	-2.50085	1.2977e-05	0.00025811	Down
ENSG00000247828.10	tumor	normal	1.72262	1.30889e-05	0.000260051	Up
ENSG00000063854.13	tumor	normal	-1.75225	1.31683e-05	0.000261119	Down
ENSG00000137806.10	tumor	normal	-2.46546	1.31716e-05	0.000261119	Down
ENSG00000250885.1	tumor	normal	-4.25137	1.32469e-05	0.000262323	Down
ENSG00000138639.18	tumor	normal	-1.96071	1.3312e-05	0.000263323	Down
ENSG00000182809.11	tumor	normal	1.18909	1.33356e-05	0.000263503	Up
ENSG00000241720.2	tumor	normal	-2.33255	1.34057e-05	0.000264597	Down
ENSG00000106049.9	tumor	normal	-1.44238	1.34536e-05	0.000265253	Down
ENSG00000164134.14	tumor	normal	1.57538	1.35647e-05	0.000267151	Up
ENSG00000247679.3	tumor	normal	4.64507	1.37036e-05	0.000269594	Up
ENSG00000224375.1	tumor	normal	5.80049	1.38202e-05	0.000271522	Up
ENSG00000186918.14	tumor	normal	1.54476	1.38426e-05	0.000271522	Up
ENSG00000166250.12	tumor	normal	-4.83876	1.38467e-05	0.000271522	Down
ENSG00000150201.15	tumor	normal	-3.28962	1.3877e-05	0.000271614	Down
ENSG00000237836.6	tumor	normal	2.93966	1.38815e-05	0.000271614	Up
ENSG00000155962.13	tumor	normal	2.5684	1.4005e-05	0.000273733	Up
ENSG00000108176.15	tumor	normal	-3.44489	1.40259e-05	0.000273847	Down
ENSG00000174827.14	tumor	normal	-2.44549	1.43178e-05	0.000279244	Down
ENSG00000205403.15	tumor	normal	-3.20143	1.44312e-05	0.000281152	Down
ENSG00000134716.11	tumor	normal	4.45751	1.46106e-05	0.000284341	Up
ENSG00000090006.18	tumor	normal	-2.30038	1.46979e-05	0.000285496	Down
ENSG00000164176.13	tumor	normal	4.19348	1.47016e-05	0.000285496	Up
ENSG00000157766.19	tumor	normal	5.79076	1.48221e-05	0.000287526	Up
ENSG00000165181.17	tumor	normal	-5.12264	1.48725e-05	0.000288194	Down
ENSG00000158296.14	tumor	normal	-5.85419	1.4924e-05	0.000288883	Down
ENSG00000060138.13	tumor	normal	1.39263	1.5114e-05	0.000292246	Up
ENSG00000159189.13	tumor	normal	2.44446	1.53217e-05	0.000295946	Up
ENSG00000137203.15	tumor	normal	-4.3795	1.54891e-05	0.000298861	Down
ENSG00000105499.14	tumor	normal	1.96298	1.55544e-05	0.0002998	Up
ENSG00000269096.7	tumor	normal	4.91327	1.55712e-05	0.000299803	Up
ENSG00000103966.11	tumor	normal	1.78779	1.55878e-05	0.000299804	Up
ENSG00000262461.7	tumor	normal	2.92525	1.56682e-05	0.000301029	Up
ENSG00000139531.13	tumor	normal	-1.81642	1.57755e-05	0.000302769	Down
ENSG00000196628.20	tumor	normal	2.13665	1.585e-05	0.000303795	Up
ENSG00000187688.15	tumor	normal	6.08562	1.58626e-05	0.000303795	Up
ENSG00000072864.16	tumor	normal	2.21207	1.59252e-05	0.00030467	Up
ENSG00000170525.21	tumor	normal	2.04427	1.60814e-05	0.000307333	Up
ENSG00000197099.8	tumor	normal	-3.17711	1.62522e-05	0.00031027	Down
ENSG00000189283.11	tumor	normal	-2.19304	1.63113e-05	0.000311068	Down
ENSG00000166816.15	tumor	normal	-3.28834	1.63649e-05	0.000311761	Down
ENSG00000158109.15	tumor	normal	-1.85386	1.63968e-05	0.000312041	Down
ENSG00000170180.22	tumor	normal	-4.85366	1.64557e-05	0.000312832	Down
ENSG00000198963.11	tumor	normal	-4.60598	1.64905e-05	0.000313164	Down
ENSG00000122824.11	tumor	normal	-5.1736	1.67801e-05	0.000318329	Down
ENSG00000280302.1	tumor	normal	7.36931	1.68628e-05	0.000319562	Up
ENSG00000140945.17	tumor	normal	2.8934	1.69264e-05	0.00032043	Up
ENSG00000020633.19	tumor	normal	2.75563	1.72254e-05	0.000325596	Up
ENSG00000151834.16	tumor	normal	-5.08986	1.72353e-05	0.000325596	Down
ENSG00000175567.11	tumor	normal	2.40928	1.72693e-05	0.000325897	Up
ENSG00000169021.6	tumor	normal	-1.75404	1.73814e-05	0.00032767	Down
ENSG00000287990.1	tumor	normal	3.59581	1.74247e-05	0.000328143	Up
ENSG00000164105.4	tumor	normal	2.41068	1.8082e-05	0.000340167	Up
ENSG00000162692.12	tumor	normal	1.76563	1.82316e-05	0.000342625	Up
ENSG00000290387.1	tumor	normal	-2.85635	1.84401e-05	0.000346183	Down
ENSG00000075651.17	tumor	normal	-1.58533	1.85675e-05	0.000348213	Down
ENSG00000159128.16	tumor	normal	1.49681	1.87114e-05	0.000350547	Up
ENSG00000107562.18	tumor	normal	-2.52704	1.89416e-05	0.000354261	Down
ENSG00000091483.8	tumor	normal	-1.22308	1.89489e-05	0.000354261	Down
ENSG00000237541.4	tumor	normal	2.53137	1.905e-05	0.000355785	Up
ENSG00000131400.9	tumor	normal	-2.9587	1.92447e-05	0.00035905	Down
ENSG00000287510.1	tumor	normal	2.85591	1.96273e-05	0.000365809	Up
ENSG00000072210.19	tumor	normal	-1.54504	1.99016e-05	0.000370539	Down
ENSG00000210082.2	tumor	normal	2.85658	1.9968e-05	0.000371392	Up
ENSG00000163399.16	tumor	normal	-1.57199	2.01337e-05	0.000374089	Down
ENSG00000123338.13	tumor	normal	3.13678	2.04176e-05	0.000378974	Up
ENSG00000183615.6	tumor	normal	2.7323	2.05795e-05	0.000381586	Up
ENSG00000159110.22	tumor	normal	2.93261	2.06415e-05	0.000382345	Up
ENSG00000123689.6	tumor	normal	-2.1187	2.07296e-05	0.000383582	Down
ENSG00000167325.15	tumor	normal	1.45175	2.07831e-05	0.00038412	Up
ENSG00000154319.16	tumor	normal	-5.91719	2.08012e-05	0.00038412	Down
ENSG00000047315.17	tumor	normal	-1.31802	2.09084e-05	0.000385706	Down
ENSG00000103591.13	tumor	normal	-1.99429	2.10902e-05	0.000388663	Down
ENSG00000182667.15	tumor	normal	5.62516	2.14087e-05	0.00039413	Up
ENSG00000161638.11	tumor	normal	3.22921	2.153e-05	0.000395959	Up
ENSG00000124615.21	tumor	normal	-2.43374	2.15974e-05	0.000396794	Down
ENSG00000164638.11	tumor	normal	3.83976	2.18524e-05	0.000401071	Up
ENSG00000234456.10	tumor	normal	-2.09653	2.19212e-05	0.000401925	Down
ENSG00000130822.16	tumor	normal	7.801	2.20498e-05	0.000403873	Up
ENSG00000155926.14	tumor	normal	2.87858	2.21683e-05	0.000405633	Up
ENSG00000213949.10	tumor	normal	-1.7929	2.21999e-05	0.0004058	Down
ENSG00000126005.17	tumor	normal	-1.45862	2.22298e-05	0.000405936	Down
ENSG00000089006.17	tumor	normal	-0.900096	2.23729e-05	0.000408136	NS
ENSG00000117091.10	tumor	normal	3.1944	2.24044e-05	0.000408298	Up
ENSG00000187097.13	tumor	normal	-2.54954	2.24319e-05	0.000408388	Down
ENSG00000124795.17	tumor	normal	0.749196	2.25163e-05	0.000409117	NS
ENSG00000102878.18	tumor	normal	3.88221	2.25327e-05	0.000409117	Up
ENSG00000165105.10	tumor	normal	1.84131	2.254e-05	0.000409117	Up
ENSG00000267519.6	tumor	normal	2.82005	2.25723e-05	0.000409293	Up
ENSG00000181458.10	tumor	normal	4.12876	2.27267e-05	0.000411679	Up
ENSG00000185811.21	tumor	normal	4.02327	2.27628e-05	0.00041192	Up
ENSG00000197594.14	tumor	normal	-3.66052	2.29064e-05	0.000414103	Down
ENSG00000133789.15	tumor	normal	0.922028	2.31354e-05	0.000417826	NS
ENSG00000027001.10	tumor	normal	-2.10132	2.33438e-05	0.000421169	Down
ENSG00000139610.2	tumor	normal	2.96485	2.36084e-05	0.000425517	Up
ENSG00000137251.16	tumor	normal	-2.36313	2.39646e-05	0.000431506	Down
ENSG00000220154.2	tumor	normal	7.33484	2.40216e-05	0.000431835	Up
ENSG00000142227.11	tumor	normal	2.32968	2.40307e-05	0.000431835	Up
ENSG00000205488.9	tumor	normal	-5.10674	2.41596e-05	0.00043372	Down
ENSG00000229051.2	tumor	normal	-3.87724	2.43652e-05	0.000436977	Down
ENSG00000174939.11	tumor	normal	2.71743	2.44189e-05	0.000437392	Up
ENSG00000013810.21	tumor	normal	2.95932	2.44368e-05	0.000437392	Up
ENSG00000242574.9	tumor	normal	2.17258	2.44627e-05	0.000437423	Up
ENSG00000104368.19	tumor	normal	-2.59705	2.4856e-05	0.000444015	Down
ENSG00000131482.10	tumor	normal	-2.87655	2.51235e-05	0.00044835	Down
ENSG00000146112.12	tumor	normal	2.64637	2.53853e-05	0.000452575	Up
ENSG00000140988.16	tumor	normal	1.09356	2.56828e-05	0.000457428	Up
ENSG00000187116.14	tumor	normal	4.0679	2.57514e-05	0.000458198	Up
ENSG00000137714.3	tumor	normal	-1.88129	2.5808e-05	0.000458753	Down
ENSG00000106853.20	tumor	normal	-1.54075	2.58533e-05	0.000458779	Down
ENSG00000152782.19	tumor	normal	-2.12297	2.58603e-05	0.000458779	Down
ENSG00000224417.2	tumor	normal	-3.28278	2.59584e-05	0.000459732	Down
ENSG00000037280.16	tumor	normal	3.66635	2.59802e-05	0.000459732	Up
ENSG00000197903.8	tumor	normal	2.77142	2.59904e-05	0.000459732	Up
ENSG00000105612.10	tumor	normal	1.81238	2.62455e-05	0.00046379	Up
ENSG00000260908.2	tumor	normal	3.63943	2.63033e-05	0.000463957	Up
ENSG00000293511.1	tumor	normal	7.31829	2.63063e-05	0.000463957	Up
ENSG00000133640.20	tumor	normal	5.53751	2.64457e-05	0.000465747	Up
ENSG00000029153.15	tumor	normal	3.7075	2.64594e-05	0.000465747	Up
ENSG00000137575.12	tumor	normal	0.929492	2.66443e-05	0.000468367	NS
ENSG00000267674.1	tumor	normal	5.43229	2.66601e-05	0.000468367	Up
ENSG00000120129.6	tumor	normal	2.43312	2.68981e-05	0.00047209	Up
ENSG00000124214.21	tumor	normal	-2.09585	2.69986e-05	0.000473392	Down
ENSG00000141367.14	tumor	normal	-1.28462	2.7068e-05	0.000474115	Down
ENSG00000198695.2	tumor	normal	2.22552	2.70945e-05	0.000474115	Up
ENSG00000134539.17	tumor	normal	4.84588	2.71185e-05	0.000474115	Up
ENSG00000117450.15	tumor	normal	-0.916137	2.73023e-05	0.000476866	NS
ENSG00000117477.13	tumor	normal	-4.10685	2.73872e-05	0.000477887	Down
ENSG00000050555.19	tumor	normal	-3.04803	2.74448e-05	0.000478429	Down
ENSG00000164893.9	tumor	normal	-4.99383	2.74887e-05	0.000478732	Down
ENSG00000254528.7	tumor	normal	-1.50406	2.77604e-05	0.000482998	Down
ENSG00000110880.11	tumor	normal	1.47434	2.78251e-05	0.000483619	Up
ENSG00000064601.21	tumor	normal	-2.16992	2.78496e-05	0.000483619	Down
ENSG00000091972.19	tumor	normal	1.82935	2.80045e-05	0.000485842	Up
ENSG00000186335.9	tumor	normal	-2.8323	2.84633e-05	0.000493327	Down
ENSG00000187446.12	tumor	normal	-1.37691	2.87618e-05	0.000498023	Down
ENSG00000114026.22	tumor	normal	-2.41002	2.89981e-05	0.000501635	Down
ENSG00000170837.3	tumor	normal	-4.38471	2.91159e-05	0.00050319	Down
ENSG00000229005.2	tumor	normal	-4.9683	2.91474e-05	0.000503253	Down
ENSG00000224397.9	tumor	normal	5.36648	2.92825e-05	0.000505102	Up
ENSG00000086200.17	tumor	normal	1.76694	2.93573e-05	0.000505908	Up
ENSG00000160972.10	tumor	normal	-1.34782	2.98885e-05	0.000514572	Down
ENSG00000227392.3	tumor	normal	-2.12341	3.00387e-05	0.000516665	Down
ENSG00000266200.8	tumor	normal	3.02554	3.01697e-05	0.000518424	Up
ENSG00000139370.12	tumor	normal	2.66044	3.05374e-05	0.000523937	Up
ENSG00000214900.13	tumor	normal	4.11714	3.05485e-05	0.000523937	Up
ENSG00000197498.13	tumor	normal	1.17061	3.06898e-05	0.000525861	Up
ENSG00000107798.18	tumor	normal	1.5543	3.08254e-05	0.000527684	Up
ENSG00000049759.20	tumor	normal	-1.08388	3.13172e-05	0.000535596	Down
ENSG00000115896.17	tumor	normal	-2.37118	3.174e-05	0.000542128	Down
ENSG00000139055.7	tumor	normal	-3.21243	3.17592e-05	0.000542128	Down
ENSG00000271984.1	tumor	normal	-3.0034	3.20494e-05	0.000546564	Down
ENSG00000164687.11	tumor	normal	2.02406	3.21122e-05	0.000547119	Up
ENSG00000178695.6	tumor	normal	1.19577	3.22302e-05	0.000548612	Up
ENSG00000243989.9	tumor	normal	-2.10979	3.22919e-05	0.000549144	Down
ENSG00000130303.14	tumor	normal	1.13134	3.238e-05	0.000549268	Up
ENSG00000117322.19	tumor	normal	-4.74713	3.23836e-05	0.000549268	Down
ENSG00000163364.12	tumor	normal	1.98864	3.23904e-05	0.000549268	Up
ENSG00000129559.13	tumor	normal	-0.940907	3.24962e-05	0.000550546	NS
ENSG00000147606.9	tumor	normal	-4.46058	3.26519e-05	0.000552548	Down
ENSG00000262468.8	tumor	normal	2.76407	3.26756e-05	0.000552548	Up
ENSG00000204632.13	tumor	normal	5.85473	3.27101e-05	0.000552614	Up
ENSG00000119487.17	tumor	normal	-1.92488	3.29549e-05	0.000556229	Down
ENSG00000111732.12	tumor	normal	5.50229	3.31998e-05	0.00055984	Up
ENSG00000114737.16	tumor	normal	-2.23285	3.33684e-05	0.000562159	Down
ENSG00000092621.13	tumor	normal	-2.1682	3.35628e-05	0.000564906	Down
ENSG00000109062.12	tumor	normal	-1.53283	3.36458e-05	0.000565776	Down
ENSG00000183172.9	tumor	normal	-1.11187	3.39726e-05	0.000570739	Down
ENSG00000189241.8	tumor	normal	-1.14982	3.4119e-05	0.000572201	Down
ENSG00000186529.16	tumor	normal	-3.47155	3.4123e-05	0.000572201	Down
ENSG00000064309.16	tumor	normal	3.90494	3.41621e-05	0.000572325	Up
ENSG00000104413.18	tumor	normal	-5.0143	3.45101e-05	0.00057762	Down
ENSG00000246366.7	tumor	normal	-2.0048	3.49349e-05	0.00058419	Down
ENSG00000168301.13	tumor	normal	-1.9905	3.50635e-05	0.000585451	Down
ENSG00000154727.11	tumor	normal	-0.762416	3.50752e-05	0.000585451	NS
ENSG00000167984.18	tumor	normal	2.75948	3.51435e-05	0.000586049	Up
ENSG00000068489.13	tumor	normal	3.43045	3.5439e-05	0.000590431	Up
ENSG00000214432.9	tumor	normal	5.46447	3.55465e-05	0.000591678	Up
ENSG00000258168.6	tumor	normal	3.24349	3.58085e-05	0.000595055	Up
ENSG00000055163.21	tumor	normal	-1.96251	3.58153e-05	0.000595055	Down
ENSG00000023902.14	tumor	normal	2.51422	3.60104e-05	0.000597747	Up
ENSG00000144659.13	tumor	normal	-1.63124	3.64843e-05	0.000605057	Down
ENSG00000256162.2	tumor	normal	-3.49906	3.68319e-05	0.00061026	Down
ENSG00000140675.13	tumor	normal	-2.72196	3.72144e-05	0.000616033	Down
ENSG00000279493.1	tumor	normal	-4.54003	3.78165e-05	0.000624885	Down
ENSG00000170549.4	tumor	normal	-5.84827	3.78183e-05	0.000624885	Down
ENSG00000124422.12	tumor	normal	-0.996069	3.82646e-05	0.000631682	NS
ENSG00000255958.1	tumor	normal	-4.93754	3.83603e-05	0.000632683	Down
ENSG00000164970.15	tumor	normal	1.77735	3.84387e-05	0.000633398	Up
ENSG00000250320.7	tumor	normal	5.17248	3.86988e-05	0.000637102	Up
ENSG00000135838.14	tumor	normal	-1.68936	3.87412e-05	0.000637219	Down
ENSG00000112319.21	tumor	normal	-4.8551	3.90718e-05	0.000642072	Down
ENSG00000128242.13	tumor	normal	2.68499	3.93624e-05	0.000646259	Up
ENSG00000113905.5	tumor	normal	-4.43588	3.94315e-05	0.000646805	Down
ENSG00000130770.18	tumor	normal	-0.973955	3.95959e-05	0.000648913	NS
ENSG00000213671.3	tumor	normal	5.93649	3.98406e-05	0.000652331	Up
ENSG00000250529.1	tumor	normal	-5.76825	4.04786e-05	0.000662178	Down
ENSG00000135269.18	tumor	normal	1.60061	4.05185e-05	0.000662229	Up
ENSG00000279694.1	tumor	normal	-5.23793	4.09028e-05	0.000667906	Down
ENSG00000278898.1	tumor	normal	-5.44471	4.09419e-05	0.000667941	Down
ENSG00000177700.6	tumor	normal	-1.06466	4.12334e-05	0.000672089	Down
ENSG00000174173.7	tumor	normal	-2.10748	4.13806e-05	0.000673881	Down
ENSG00000258525.2	tumor	normal	-5.17346	4.16711e-05	0.000678	Down
ENSG00000117262.19	tumor	normal	-2.30453	4.17591e-05	0.000678821	Down
ENSG00000225706.3	tumor	normal	-4.55414	4.1885e-05	0.000680255	Down
ENSG00000212907.2	tumor	normal	2.37119	4.2071e-05	0.000682662	Up
ENSG00000286091.1	tumor	normal	3.14813	4.23064e-05	0.000685865	Up
ENSG00000079215.15	tumor	normal	3.68873	4.24362e-05	0.000687352	Up
ENSG00000159140.23	tumor	normal	2.16802	4.24935e-05	0.000687521	Up
ENSG00000178462.12	tumor	normal	-5.23756	4.25257e-05	0.000687521	Down
ENSG00000269968.1	tumor	normal	0.922436	4.25608e-05	0.000687521	NS
ENSG00000277299.1	tumor	normal	5.14947	4.28812e-05	0.000692077	Up
ENSG00000176046.9	tumor	normal	1.5741	4.30975e-05	0.000694947	Up
ENSG00000185630.20	tumor	normal	-1.35015	4.33695e-05	0.000697823	Down
ENSG00000103187.8	tumor	normal	-1.50179	4.33897e-05	0.000697823	Down
ENSG00000069956.14	tumor	normal	-1.54335	4.33918e-05	0.000697823	Down
ENSG00000080824.19	tumor	normal	-0.928981	4.3576e-05	0.000700162	NS
ENSG00000173210.21	tumor	normal	1.40892	4.38428e-05	0.000703823	Up
ENSG00000175984.16	tumor	normal	3.11067	4.39232e-05	0.000704487	Up
ENSG00000163145.13	tumor	normal	-4.1704	4.41315e-05	0.000707201	Down
ENSG00000106993.12	tumor	normal	-1.72431	4.44073e-05	0.00071099	Down
ENSG00000128394.17	tumor	normal	3.14399	4.45642e-05	0.00071287	Up
ENSG00000185955.5	tumor	normal	6.01609	4.48894e-05	0.000717436	Up
ENSG00000163565.20	tumor	normal	1.89249	4.50514e-05	0.000719389	Up
ENSG00000278996.1	tumor	normal	3.00741	4.51779e-05	0.000720772	Up
ENSG00000139540.12	tumor	normal	-2.21121	4.52653e-05	0.000721529	Down
ENSG00000293588.1	tumor	normal	-5.33444	4.5698e-05	0.000727784	Down
ENSG00000213130.3	tumor	normal	6.60038	4.59718e-05	0.000731498	Up
ENSG00000105643.11	tumor	normal	2.38618	4.7195e-05	0.000750301	Up
ENSG00000154096.14	tumor	normal	-2.19058	4.75344e-05	0.000755033	Down
ENSG00000169696.16	tumor	normal	-2.06689	4.77959e-05	0.000758196	Down
ENSG00000153814.13	tumor	normal	2.09265	4.78176e-05	0.000758196	Up
ENSG00000143545.10	tumor	normal	1.83968	4.82105e-05	0.000763756	Up
ENSG00000143622.12	tumor	normal	1.08074	4.86928e-05	0.00077072	Up
ENSG00000260228.6	tumor	normal	3.55749	4.87677e-05	0.000771229	Up
ENSG00000130827.6	tumor	normal	4.19759	4.88546e-05	0.000771928	Up
ENSG00000148158.17	tumor	normal	-2.11448	4.8937e-05	0.000772554	Down
ENSG00000117602.13	tumor	normal	1.75193	4.91387e-05	0.000775062	Up
ENSG00000173193.15	tumor	normal	1.37066	4.9644e-05	0.000781913	Up
ENSG00000105339.11	tumor	normal	2.06119	4.96597e-05	0.000781913	Up
ENSG00000088832.18	tumor	normal	0.905924	4.98782e-05	0.000784669	NS
ENSG00000168404.13	tumor	normal	2.74416	4.99231e-05	0.000784693	Up
ENSG00000226950.8	tumor	normal	-1.92708	5.0054e-05	0.000786065	Down
ENSG00000163083.6	tumor	normal	6.86631	5.01918e-05	0.000787544	Up
ENSG00000153303.18	tumor	normal	-4.33164	5.13346e-05	0.000804776	Down
ENSG00000112379.9	tumor	normal	2.06279	5.14181e-05	0.000805387	Up
ENSG00000227297.1	tumor	normal	7.25807	5.15186e-05	0.000806261	Up
ENSG00000289627.1	tumor	normal	5.99974	5.16728e-05	0.000807975	Up
ENSG00000198886.2	tumor	normal	2.37599	5.2e-05	0.000812387	Up
ENSG00000154277.13	tumor	normal	-3.56413	5.20479e-05	0.000812433	Down
ENSG00000166265.13	tumor	normal	1.99352	5.30343e-05	0.000827037	Up
ENSG00000170315.14	tumor	normal	-1.00001	5.3075e-05	0.000827037	Down
ENSG00000038219.13	tumor	normal	2.24005	5.34726e-05	0.000832513	Up
ENSG00000171365.17	tumor	normal	-1.64784	5.37151e-05	0.000835568	Down
ENSG00000261175.6	tumor	normal	3.64422	5.40243e-05	0.000839654	Up
ENSG00000180354.16	tumor	normal	-1.8542	5.42646e-05	0.000842665	Down
ENSG00000181061.14	tumor	normal	-1.58432	5.46564e-05	0.000847331	Down
ENSG00000246695.9	tumor	normal	-2.19031	5.46589e-05	0.000847331	Down
ENSG00000289727.1	tumor	normal	3.07244	5.49585e-05	0.000851119	Up
ENSG00000259198.1	tumor	normal	6.79506	5.49975e-05	0.000851119	Up
ENSG00000215692.2	tumor	normal	-4.56804	5.53917e-05	0.000856168	Down
ENSG00000156587.16	tumor	normal	1.35869	5.55017e-05	0.000856168	Up
ENSG00000162545.6	tumor	normal	-1.28174	5.55088e-05	0.000856168	Down
ENSG00000282408.1	tumor	normal	-4.84028	5.55134e-05	0.000856168	Down
ENSG00000066185.13	tumor	normal	-3.05956	5.58903e-05	0.000861245	Down
ENSG00000137965.11	tumor	normal	1.56269	5.62845e-05	0.000866579	Up
ENSG00000161048.12	tumor	normal	-1.21764	5.63488e-05	0.000866831	Down
ENSG00000130731.16	tumor	normal	1.03704	5.68923e-05	0.000874447	Up
ENSG00000163932.16	tumor	normal	-2.2188	5.70362e-05	0.000875913	Down
ENSG00000101342.10	tumor	normal	1.39593	5.71157e-05	0.000876389	Up
ENSG00000131100.13	tumor	normal	-0.624217	5.73801e-05	0.000879679	NS
ENSG00000179593.16	tumor	normal	4.26044	5.74276e-05	0.000879679	Up
ENSG00000102007.11	tumor	normal	2.20457	5.76923e-05	0.000882985	Up
ENSG00000134864.11	tumor	normal	-2.31035	5.78421e-05	0.000884528	Down
ENSG00000210151.2	tumor	normal	2.59786	5.79823e-05	0.000885628	Up
ENSG00000163755.9	tumor	normal	1.38956	5.80121e-05	0.000885628	Up
ENSG00000130962.18	tumor	normal	-2.74806	5.81278e-05	0.000886645	Down
ENSG00000110717.13	tumor	normal	-1.02475	5.92383e-05	0.000902822	Down
ENSG00000204642.14	tumor	normal	2.86683	5.97235e-05	0.000909449	Up
ENSG00000183576.13	tumor	normal	-0.960461	6.07012e-05	0.000923558	NS
ENSG00000225864.1	tumor	normal	3.11482	6.08875e-05	0.000925614	Up
ENSG00000227036.11	tumor	normal	3.85439	6.12004e-05	0.000929495	Up
ENSG00000228836.9	tumor	normal	4.32323	6.12458e-05	0.000929495	Up
ENSG00000186088.16	tumor	normal	1.32955	6.16103e-05	0.00093415	Up
ENSG00000196123.13	tumor	normal	2.29999	6.16559e-05	0.00093415	Up
ENSG00000123700.5	tumor	normal	5.39153	6.21958e-05	0.000941539	Up
ENSG00000289887.1	tumor	normal	5.61434	6.28556e-05	0.00095073	Up
ENSG00000160179.19	tumor	normal	2.82353	6.29512e-05	0.000951379	Up
ENSG00000067225.21	tumor	normal	1.58294	6.32198e-05	0.000954607	Up
ENSG00000231772.5	tumor	normal	-4.78923	6.32705e-05	0.000954607	Down
ENSG00000204592.9	tumor	normal	1.24893	6.40491e-05	0.000965548	Up
ENSG00000168303.9	tumor	normal	-1.44916	6.41745e-05	0.000966389	Down
ENSG00000091039.17	tumor	normal	-0.943147	6.42119e-05	0.000966389	NS
ENSG00000104660.19	tumor	normal	1.47661	6.46932e-05	0.000972822	Up
ENSG00000167700.9	tumor	normal	-2.47401	6.48646e-05	0.000974588	Down
ENSG00000180353.11	tumor	normal	1.74173	6.49826e-05	0.000975549	Up
ENSG00000285933.1	tumor	normal	-4.75329	6.51354e-05	0.000977031	Down
ENSG00000123472.13	tumor	normal	-1.92826	6.57123e-05	0.000984867	Down
ENSG00000164649.20	tumor	normal	3.35714	6.62098e-05	0.0009915	Up
ENSG00000006757.12	tumor	normal	-1.16188	6.63554e-05	0.000992858	Down
ENSG00000122194.20	tumor	normal	-5.41757	6.65254e-05	0.000994576	Down
ENSG00000156709.15	tumor	normal	-1.71365	6.7221e-05	0.00100414	Down
ENSG00000017427.17	tumor	normal	2.99884	6.7301e-05	0.0010043	Up
ENSG00000273804.1	tumor	normal	4.50711	6.73426e-05	0.0010043	Up
ENSG00000162711.19	tumor	normal	5.17709	6.74132e-05	0.00100452	Up
ENSG00000152689.18	tumor	normal	1.73111	6.75628e-05	0.00100592	Up
ENSG00000186377.8	tumor	normal	-4.14672	6.80969e-05	0.00101304	Down
ENSG00000100364.19	tumor	normal	1.33949	6.84462e-05	0.00101616	Up
ENSG00000066294.15	tumor	normal	4.28579	6.84488e-05	0.00101616	Up
ENSG00000263941.2	tumor	normal	5.23082	6.84755e-05	0.00101616	Up
ENSG00000089327.15	tumor	normal	2.67604	6.87488e-05	0.00101938	Up
ENSG00000168497.5	tumor	normal	1.54441	6.90508e-05	0.00102292	Up
ENSG00000143079.15	tumor	normal	1.21113	6.9101e-05	0.00102292	Up
ENSG00000157510.14	tumor	normal	3.05135	6.9234e-05	0.00102405	Up
ENSG00000137106.18	tumor	normal	-2.03772	6.94483e-05	0.00102638	Down
ENSG00000002587.10	tumor	normal	3.33309	6.95594e-05	0.00102718	Up
ENSG00000139687.17	tumor	normal	1.24682	7.07274e-05	0.00104296	Up
ENSG00000112378.12	tumor	normal	2.25286	7.07437e-05	0.00104296	Up
ENSG00000243055.1	tumor	normal	-1.79652	7.0929e-05	0.00104484	Down
ENSG00000115415.21	tumor	normal	1.18066	7.1118e-05	0.00104677	Up
ENSG00000198744.5	tumor	normal	2.86515	7.14574e-05	0.00105055	Up
ENSG00000161813.23	tumor	normal	-1.66169	7.14908e-05	0.00105055	Down
ENSG00000115252.19	tumor	normal	-2.3702	7.16562e-05	0.00105212	Down
ENSG00000100979.15	tumor	normal	-1.7712	7.28645e-05	0.00106899	Down
ENSG00000272114.1	tumor	normal	3.58374	7.29808e-05	0.00106983	Up
ENSG00000204531.21	tumor	normal	4.00197	7.44746e-05	0.00109084	Up
ENSG00000198938.2	tumor	normal	2.6717	7.48895e-05	0.00109603	Up
ENSG00000105607.14	tumor	normal	-2.10684	7.53727e-05	0.00110221	Down
ENSG00000104490.18	tumor	normal	-1.67426	7.58738e-05	0.00110864	Down
ENSG00000181143.17	tumor	normal	5.60688	7.64083e-05	0.00111555	Up
ENSG00000140905.11	tumor	normal	-1.77402	7.67542e-05	0.00111969	Down
ENSG00000268686.2	tumor	normal	5.6537	7.829e-05	0.00114118	Up
ENSG00000277011.1	tumor	normal	-4.675	7.9057e-05	0.00115115	Down
ENSG00000169894.18	tumor	normal	4.12039	7.91018e-05	0.00115115	Up
ENSG00000035499.13	tumor	normal	-5.13095	7.91814e-05	0.00115138	Down
ENSG00000095321.18	tumor	normal	-1.43547	7.92617e-05	0.00115162	Down
ENSG00000008513.17	tumor	normal	-1.62374	7.94504e-05	0.00115344	Down
ENSG00000254701.3	tumor	normal	3.78429	8.06603e-05	0.00117006	Up
ENSG00000271449.8	tumor	normal	4.65874	8.08086e-05	0.00117127	Up
ENSG00000137310.13	tumor	normal	2.54327	8.12694e-05	0.001177	Up
ENSG00000088179.9	tumor	normal	-1.18328	8.13401e-05	0.00117709	Down
ENSG00000139410.15	tumor	normal	-2.20081	8.28764e-05	0.00119836	Down
ENSG00000178568.16	tumor	normal	-4.33158	8.29456e-05	0.0011984	Down
ENSG00000110841.14	tumor	normal	1.82416	8.37068e-05	0.00120843	Up
ENSG00000242808.12	tumor	normal	3.9785	8.4332e-05	0.00121648	Up
ENSG00000277946.1	tumor	normal	5.26768	8.53993e-05	0.00123016	Up
ENSG00000153822.15	tumor	normal	-1.5279	8.54162e-05	0.00123016	Down
ENSG00000187783.12	tumor	normal	-2.80884	8.55433e-05	0.00123101	Down
ENSG00000276822.1	tumor	normal	3.99707	8.64788e-05	0.00124348	Up
ENSG00000069764.10	tumor	normal	3.25558	8.70784e-05	0.0012511	Up
ENSG00000137547.9	tumor	normal	-1.08562	8.76185e-05	0.00125786	Down
ENSG00000145386.11	tumor	normal	2.7965	8.79621e-05	0.00126179	Up
ENSG00000137285.11	tumor	normal	-2.6442	8.84719e-05	0.001268	Down
ENSG00000120254.16	tumor	normal	1.89605	8.85356e-05	0.001268	Up
ENSG00000279092.1	tumor	normal	5.32008	8.87107e-05	0.0012695	Up
ENSG00000285959.1	tumor	normal	6.50015	8.94773e-05	0.00127915	Up
ENSG00000102109.9	tumor	normal	-4.08171	8.95265e-05	0.00127915	Down
ENSG00000223274.6	tumor	normal	6.41112	8.96031e-05	0.00127924	Up
ENSG00000175535.6	tumor	normal	2.98554	9.0048e-05	0.00128457	Up
ENSG00000215784.6	tumor	normal	7.05649	9.0522e-05	0.00129031	Up
ENSG00000137561.5	tumor	normal	-5.17091	9.08219e-05	0.00129303	Down
ENSG00000164626.9	tumor	normal	-2.53437	9.08554e-05	0.00129303	Down
ENSG00000005882.12	tumor	normal	-1.46374	9.1272e-05	0.00129793	Down
ENSG00000048740.19	tumor	normal	1.56541	9.16006e-05	0.00130124	Up
ENSG00000144834.14	tumor	normal	-4.1634	9.16487e-05	0.00130124	Down
ENSG00000197253.14	tumor	normal	3.8569	9.2426e-05	0.00131124	Up
ENSG00000111716.14	tumor	normal	-1.95778	9.2599e-05	0.00131267	Down
ENSG00000170191.5	tumor	normal	-3.57538	9.2672e-05	0.00131267	Down
ENSG00000135821.19	tumor	normal	0.922224	9.29158e-05	0.00131509	NS
ENSG00000229877.1	tumor	normal	7.03875	9.4324e-05	0.00133398	Up
ENSG00000280441.3	tumor	normal	2.79934	9.5674e-05	0.00135201	Up
ENSG00000183723.13	tumor	normal	-2.54712	9.62576e-05	0.00135682	Down
ENSG00000248079.4	tumor	normal	-4.60753	9.62593e-05	0.00135682	Down
ENSG00000130300.9	tumor	normal	2.08422	9.63144e-05	0.00135682	Up
ENSG00000247381.3	tumor	normal	4.82379	9.6315e-05	0.00135682	Up
ENSG00000171004.19	tumor	normal	-4.26041	9.68021e-05	0.00136229	Down
ENSG00000205352.11	tumor	normal	-1.00328	9.68535e-05	0.00136229	Down
ENSG00000292356.1	tumor	normal	6.38397	9.70015e-05	0.0013633	Up
ENSG00000148948.8	tumor	normal	3.69688	9.71733e-05	0.0013636	Up
ENSG00000187017.18	tumor	normal	-2.47368	9.71734e-05	0.0013636	Down
ENSG00000260417.1	tumor	normal	5.78706	9.82596e-05	0.00137681	Up
ENSG00000156017.13	tumor	normal	-1.38214	9.82677e-05	0.00137681	Down
ENSG00000007202.16	tumor	normal	-1.63979	9.86297e-05	0.00137991	Down
ENSG00000169116.11	tumor	normal	-2.72906	9.86416e-05	0.00137991	Down
ENSG00000229380.1	tumor	normal	3.92802	9.88981e-05	0.00138243	Up
ENSG00000286038.2	tumor	normal	4.34833	9.91326e-05	0.00138464	Up
ENSG00000091136.15	tumor	normal	-2.1579	9.92674e-05	0.00138545	Down
ENSG00000282718.1	tumor	normal	5.32885	9.98062e-05	0.00139189	Up
ENSG00000132763.15	tumor	normal	-1.11523	9.99971e-05	0.00139348	Down
ENSG00000130222.11	tumor	normal	-2.31549	0.00010034	0.00139718	Down
ENSG00000157551.19	tumor	normal	-2.59741	0.000100606	0.0013998	Down
ENSG00000079691.19	tumor	normal	-1.57682	0.000101107	0.00140561	Down
ENSG00000109667.12	tumor	normal	-3.10085	0.000101179	0.00140561	Down
ENSG00000163686.15	tumor	normal	-2.63667	0.000101748	0.00141242	Down
ENSG00000115866.11	tumor	normal	1.59779	0.000101944	0.00141407	Up
ENSG00000152926.17	tumor	normal	-4.48532	0.000102839	0.00142539	Down
ENSG00000112541.19	tumor	normal	-2.80713	0.000103296	0.00143062	Down
ENSG00000251442.8	tumor	normal	3.64537	0.000104844	0.00145095	Up
ENSG00000243480.8	tumor	normal	2.90842	0.000105319	0.00145538	Up
ENSG00000218537.1	tumor	normal	1.03245	0.000105325	0.00145538	Up
ENSG00000273520.6	tumor	normal	2.60555	0.000105424	0.00145562	Up
ENSG00000105538.10	tumor	normal	2.71707	0.000106162	0.00146373	Up
ENSG00000042493.16	tumor	normal	1.79551	0.000106245	0.00146373	Up
ENSG00000160145.16	tumor	normal	1.95188	0.000106254	0.00146373	Up
ENSG00000128309.18	tumor	normal	-1.52368	0.000106552	0.00146671	Down
ENSG00000277089.4	tumor	normal	3.80924	0.000106639	0.00146679	Up
ENSG00000060237.19	tumor	normal	-1.67948	0.00010676	0.00146734	Down
ENSG00000072506.14	tumor	normal	-1.78757	0.000106907	0.00146825	Down
ENSG00000198804.2	tumor	normal	2.38966	0.000107549	0.00147593	Up
ENSG00000171388.12	tumor	normal	3.14033	0.000107735	0.00147737	Up
ENSG00000146070.17	tumor	normal	6.45765	0.00010821	0.00148275	Up
ENSG00000170445.16	tumor	normal	0.901334	0.000109227	0.00149556	NS
ENSG00000249008.1	tumor	normal	6.92902	0.000110017	0.00150523	Up
ENSG00000106086.21	tumor	normal	-2.29821	0.000110293	0.00150787	Down
ENSG00000163694.15	tumor	normal	-1.24302	0.000110639	0.00151145	Down
ENSG00000115944.15	tumor	normal	-0.762454	0.000110852	0.00151322	NS
ENSG00000004142.12	tumor	normal	-1.46183	0.000111058	0.00151423	Down
ENSG00000105483.18	tumor	normal	1.29768	0.000111094	0.00151423	Up
ENSG00000141198.16	tumor	normal	-0.832156	0.000111979	0.00152515	NS
ENSG00000162618.15	tumor	normal	2.78973	0.000112596	0.0015324	Up
ENSG00000139194.8	tumor	normal	-1.66782	0.000113301	0.00154082	Down
ENSG00000280721.1	tumor	normal	2.79177	0.000113691	0.00154496	Up
ENSG00000106819.13	tumor	normal	-2.52408	0.000113913	0.00154682	Down
ENSG00000138755.6	tumor	normal	3.92112	0.00011427	0.00154997	Up
ENSG00000139083.11	tumor	normal	1.94844	0.000114317	0.00154997	Up
ENSG00000147853.17	tumor	normal	-1.81989	0.000114536	0.00155178	Down
ENSG00000198786.2	tumor	normal	1.99153	0.000114683	0.00155261	Up
ENSG00000186517.14	tumor	normal	2.62651	0.00011625	0.00157194	Up
ENSG00000134463.15	tumor	normal	-2.00854	0.000116285	0.00157194	Down
ENSG00000164129.12	tumor	normal	-4.15899	0.000116918	0.00157931	Down
ENSG00000114200.10	tumor	normal	-5.20882	0.000117313	0.00158347	Down
ENSG00000184117.12	tumor	normal	-1.17444	0.000119499	0.00161177	Down
ENSG00000267586.7	tumor	normal	4.45369	0.000119671	0.00161288	Up
ENSG00000070159.14	tumor	normal	-2.0481	0.000120222	0.0016191	Down
ENSG00000157827.20	tumor	normal	1.50341	0.000120329	0.00161933	Up
ENSG00000177706.9	tumor	normal	-2.14552	0.000120519	0.00162068	Down
ENSG00000182348.7	tumor	normal	-4.87228	0.000120947	0.00162523	Down
ENSG00000159200.18	tumor	normal	-1.89919	0.000121215	0.00162762	Down
ENSG00000196935.10	tumor	normal	2.5693	0.000121532	0.00163065	Up
ENSG00000111252.11	tumor	normal	2.49656	0.000122277	0.00163943	Up
ENSG00000169718.18	tumor	normal	-1.52423	0.000122777	0.00164493	Down
ENSG00000105519.18	tumor	normal	-3.01799	0.000123382	0.00165122	Down
ENSG00000254971.1	tumor	normal	6.95139	0.000123467	0.00165122	Up
ENSG00000065989.16	tumor	normal	2.59419	0.000123522	0.00165122	Up
ENSG00000131747.15	tumor	normal	5.18791	0.000123639	0.00165156	Up
ENSG00000286057.1	tumor	normal	2.88603	0.000124008	0.00165528	Up
ENSG00000189372.4	tumor	normal	3.42368	0.000124558	0.00166139	Up
ENSG00000206579.10	tumor	normal	7.06702	0.000125298	0.00167003	Up
ENSG00000169245.6	tumor	normal	4.08123	0.000125686	0.00167396	Up
ENSG00000151117.9	tumor	normal	-2.74882	0.000125803	0.00167428	Down
ENSG00000131019.11	tumor	normal	3.2127	0.000126059	0.00167646	Up
ENSG00000152413.15	tumor	normal	-3.14589	0.000126369	0.0016793	Down
ENSG00000185561.10	tumor	normal	3.2145	0.000126459	0.0016793	Up
ENSG00000183914.15	tumor	normal	3.81589	0.00012709	0.00168645	Up
ENSG00000177238.15	tumor	normal	4.47685	0.000128177	0.00169961	Up
ENSG00000271503.7	tumor	normal	2.37009	0.000128327	0.00170027	Up
ENSG00000172115.9	tumor	normal	-1.2001	0.000128414	0.00170027	Down
ENSG00000198712.1	tumor	normal	2.49401	0.000128788	0.00170396	Up
ENSG00000273084.2	tumor	normal	3.76339	0.000128897	0.00170416	Up
ENSG00000183648.11	tumor	normal	-1.76183	0.000129022	0.00170456	Down
ENSG00000028277.22	tumor	normal	3.35335	0.000129369	0.0017079	Up
ENSG00000114126.18	tumor	normal	-1.19262	0.000129874	0.00171331	Down
ENSG00000132744.8	tumor	normal	-2.213	0.000130791	0.00172414	Down
ENSG00000131462.9	tumor	normal	-1.81569	0.000131441	0.00173145	Down
ENSG00000136167.15	tumor	normal	2.38916	0.000132587	0.00174527	Up
ENSG00000090382.7	tumor	normal	2.47857	0.000132793	0.00174591	Up
ENSG00000135272.13	tumor	normal	1.17579	0.000132828	0.00174591	Up
ENSG00000293433.1	tumor	normal	7.06655	0.000133555	0.00175418	Up
ENSG00000135638.14	tumor	normal	-2.4629	0.000134708	0.00176804	Down
ENSG00000248527.1	tumor	normal	2.37139	0.000135001	0.0017706	Up
ENSG00000160298.18	tumor	normal	4.79282	0.000135406	0.00177462	Up
ENSG00000222041.13	tumor	normal	2.45768	0.000136405	0.00178641	Up
ENSG00000227345.9	tumor	normal	-2.05734	0.000137481	0.00179921	Down
ENSG00000046653.15	tumor	normal	-4.00596	0.000137725	0.0018011	Down
ENSG00000263146.3	tumor	normal	-4.78933	0.000138158	0.00180545	Down
ENSG00000249119.1	tumor	normal	2.0014	0.000138651	0.00181059	Up
ENSG00000267259.2	tumor	normal	-5.27978	0.000139535	0.00182081	Down
ENSG00000265460.7	tumor	normal	-4.59871	0.000139759	0.00182242	Down
ENSG00000148942.15	tumor	normal	-3.92277	0.000140748	0.00183399	Down
ENSG00000064989.13	tumor	normal	1.36265	0.000141154	0.00183796	Up
ENSG00000171303.8	tumor	normal	3.48539	0.000141829	0.00184433	Up
ENSG00000253816.3	tumor	normal	3.9511	0.000141848	0.00184433	Up
ENSG00000149531.15	tumor	normal	-2.85765	0.000142402	0.00184977	Down
ENSG00000187653.11	tumor	normal	1.63348	0.000142471	0.00184977	Up
ENSG00000156110.15	tumor	normal	-1.64655	0.0001441	0.00186957	Down
ENSG00000127585.13	tumor	normal	3.2964	0.000144593	0.00187433	Up
ENSG00000290823.1	tumor	normal	3.68681	0.000144674	0.00187433	Up
ENSG00000175745.15	tumor	normal	-2.28985	0.000146336	0.00189449	Down
ENSG00000287649.1	tumor	normal	7.19148	0.000146682	0.00189762	Up
ENSG00000210144.1	tumor	normal	2.04665	0.000147873	0.00191166	Up
ENSG00000148908.15	tumor	normal	2.5203	0.000148026	0.00191226	Up
ENSG00000165757.9	tumor	normal	2.12747	0.000148441	0.00191518	Up
ENSG00000249786.8	tumor	normal	-2.90587	0.000148464	0.00191518	Down
ENSG00000259172.1	tumor	normal	3.83193	0.000148951	0.00191897	Up
ENSG00000046604.15	tumor	normal	1.67889	0.00014898	0.00191897	Up
ENSG00000172243.18	tumor	normal	2.70421	0.000149076	0.00191897	Up
ENSG00000153310.22	tumor	normal	1.312	0.000149435	0.00192222	Up
ENSG00000174032.17	tumor	normal	-1.09648	0.000150868	0.00193927	Down
ENSG00000183760.11	tumor	normal	4.86082	0.000151184	0.00194195	Up
ENSG00000127831.11	tumor	normal	-1.54977	0.000151735	0.00194765	Down
ENSG00000263815.2	tumor	normal	3.88181	0.000152425	0.00195511	Up
ENSG00000128928.10	tumor	normal	-1.91342	0.000152584	0.00195576	Down
ENSG00000184489.13	tumor	normal	2.58463	0.00015539	0.00198932	Up
ENSG00000278920.1	tumor	normal	3.86771	0.000155423	0.00198932	Up
ENSG00000099800.8	tumor	normal	-0.801548	0.000155912	0.00199417	NS
ENSG00000145022.5	tumor	normal	-1.18332	0.000156079	0.00199489	Down
ENSG00000067064.13	tumor	normal	-0.921358	0.000157753	0.00201487	NS
ENSG00000153944.12	tumor	normal	-1.44606	0.000158033	0.00201559	Down
ENSG00000185862.7	tumor	normal	2.65978	0.000158033	0.00201559	Up
ENSG00000280163.1	tumor	normal	3.76277	0.000158439	0.00201934	Up
ENSG00000167641.11	tumor	normal	-1.84218	0.000160803	0.00204803	Down
ENSG00000164128.7	tumor	normal	-2.65421	0.000160919	0.00204806	Down
ENSG00000113805.9	tumor	normal	-4.78289	0.000161455	0.00205283	Down
ENSG00000149922.12	tumor	normal	3.44175	0.000161521	0.00205283	Up
ENSG00000286100.1	tumor	normal	4.10829	0.000161739	0.00205416	Up
ENSG00000102886.15	tumor	normal	-2.9406	0.000161901	0.00205476	Down
ENSG00000213269.2	tumor	normal	5.74134	0.00016275	0.00206409	Up
ENSG00000097033.15	tumor	normal	0.718134	0.000163158	0.00206782	NS
ENSG00000140478.17	tumor	normal	4.48184	0.000163559	0.00207144	Up
ENSG00000107537.14	tumor	normal	-2.18465	0.000165332	0.00209242	Down
ENSG00000189266.13	tumor	normal	-0.84034	0.000165784	0.00209668	NS
ENSG00000178952.11	tumor	normal	-1.06714	0.000166731	0.00210719	Down
ENSG00000198899.2	tumor	normal	2.25323	0.000168593	0.00212863	Up
ENSG00000109944.11	tumor	normal	-2.71432	0.000168664	0.00212863	Down
ENSG00000257042.1	tumor	normal	6.48035	0.000170828	0.00215443	Up
ENSG00000142303.14	tumor	normal	2.84456	0.000171836	0.00216563	Up
ENSG00000260001.8	tumor	normal	-4.4691	0.000172258	0.00216944	Down
ENSG00000287657.1	tumor	normal	5.41626	0.000172477	0.00217068	Up
ENSG00000114383.10	tumor	normal	-1.28887	0.000172835	0.00217368	Down
ENSG00000186594.16	tumor	normal	-2.60088	0.00017312	0.00217574	Down
ENSG00000263081.1	tumor	normal	6.75508	0.000173513	0.00217917	Up
ENSG00000048828.18	tumor	normal	-0.666949	0.000173736	0.00218046	NS
ENSG00000106823.13	tumor	normal	-2.35779	0.00017418	0.00218451	Down
ENSG00000226471.7	tumor	normal	3.46181	0.000175739	0.00220252	Up
ENSG00000277586.4	tumor	normal	3.92918	0.00017586	0.00220252	Up
ENSG00000143630.10	tumor	normal	-3.22569	0.000176034	0.00220317	Down
ENSG00000171428.15	tumor	normal	-2.51028	0.000177813	0.0022239	Down
ENSG00000165795.25	tumor	normal	-1.16004	0.000177975	0.00222438	Down
ENSG00000198763.3	tumor	normal	1.89515	0.000178398	0.00222812	Up
ENSG00000103316.12	tumor	normal	-1.62107	0.000179101	0.00223536	Down
ENSG00000130475.16	tumor	normal	4.30132	0.000179884	0.00224358	Up
ENSG00000081189.17	tumor	normal	2.33617	0.000180418	0.00224869	Up
ENSG00000140853.17	tumor	normal	3.043	0.000180546	0.00224873	Up
ENSG00000148057.16	tumor	normal	-1.83199	0.00018176	0.0022623	Down
ENSG00000232346.1	tumor	normal	4.38138	0.000182234	0.00226663	Up
ENSG00000112304.11	tumor	normal	-1.7685	0.000182596	0.00226957	Down
ENSG00000176490.5	tumor	normal	-4.94676	0.00018538	0.00230259	Down
ENSG00000087191.14	tumor	normal	-0.789714	0.000185796	0.00230617	NS
ENSG00000075240.17	tumor	normal	2.11267	0.000186091	0.0023073	Up
ENSG00000134398.15	tumor	normal	5.55501	0.000186143	0.0023073	Up
ENSG00000288819.2	tumor	normal	6.13861	0.000186428	0.00230925	Up
ENSG00000010278.15	tumor	normal	1.41723	0.000187056	0.00231545	Up
ENSG00000137959.17	tumor	normal	1.76129	0.000187237	0.0023161	Up
ENSG00000164038.16	tumor	normal	3.79127	0.000188003	0.00232398	Up
ENSG00000176890.16	tumor	normal	1.31487	0.000189096	0.0023359	Up
ENSG00000163803.13	tumor	normal	4.2603	0.00019089	0.00235644	Up
ENSG00000224837.1	tumor	normal	-2.436	0.000191021	0.00235645	Down
ENSG00000126562.17	tumor	normal	-3.80031	0.000192555	0.00237375	Down
ENSG00000154975.14	tumor	normal	-4.65686	0.000192887	0.00237622	Down
ENSG00000197408.10	tumor	normal	-3.85093	0.000194124	0.00238965	Down
ENSG00000135749.20	tumor	normal	1.94779	0.000194242	0.00238965	Up
ENSG00000231426.7	tumor	normal	-4.93329	0.000194691	0.00239354	Down
ENSG00000185896.11	tumor	normal	-2.09934	0.000199947	0.00245649	Down
ENSG00000074800.16	tumor	normal	0.976308	0.000200632	0.00246323	NS
ENSG00000066336.13	tumor	normal	2.73666	0.000200917	0.00246506	Up
ENSG00000083123.15	tumor	normal	-2.09644	0.000201397	0.00246926	Down
ENSG00000163348.4	tumor	normal	-1.35358	0.000201837	0.00247298	Down
ENSG00000165178.9	tumor	normal	2.93179	0.000202515	0.00247961	Up
ENSG00000265763.4	tumor	normal	-4.78678	0.000204698	0.00250464	Down
ENSG00000163359.17	tumor	normal	-2.98069	0.000205908	0.00251774	Down
ENSG00000132153.15	tumor	normal	-1.3233	0.000207294	0.00253213	Down
ENSG00000148700.15	tumor	normal	-1.29834	0.000207365	0.00253213	Down
ENSG00000013523.12	tumor	normal	2.41304	0.000207822	0.00253599	Up
ENSG00000020181.18	tumor	normal	1.48087	0.000208171	0.00253771	Up
ENSG00000143119.14	tumor	normal	2.64036	0.000208244	0.00253771	Up
ENSG00000117592.9	tumor	normal	-0.771571	0.000208447	0.00253847	NS
ENSG00000137267.7	tumor	normal	-1.91549	0.000209067	0.00254365	Down
ENSG00000122420.10	tumor	normal	-4.10793	0.000209154	0.00254365	Down
ENSG00000110446.12	tumor	normal	2.57228	0.00021068	0.00256048	Up
ENSG00000115616.3	tumor	normal	-4.62985	0.000211451	0.00256813	Down
ENSG00000184497.13	tumor	normal	3.52367	0.000212485	0.00257895	Up
ENSG00000184292.7	tumor	normal	-4.08742	0.000217648	0.00263984	Down
ENSG00000106025.9	tumor	normal	1.18159	0.000218308	0.00264607	Up
ENSG00000138315.13	tumor	normal	-4.91864	0.000219765	0.00266046	Down
ENSG00000137392.10	tumor	normal	3.84631	0.00021979	0.00266046	Up
ENSG00000177144.8	tumor	normal	-1.6645	0.000221221	0.00267269	Down
ENSG00000248923.1	tumor	normal	1.94123	0.000221252	0.00267269	Up
ENSG00000173153.17	tumor	normal	-1.25537	0.000221281	0.00267269	Down
ENSG00000187608.10	tumor	normal	1.58988	0.000221443	0.00267269	Up
ENSG00000168679.18	tumor	normal	-1.22982	0.000221778	0.00267269	Down
ENSG00000115211.17	tumor	normal	-1.30447	0.000221811	0.00267269	Down
ENSG00000111863.13	tumor	normal	-3.19117	0.000221836	0.00267269	Down
ENSG00000081051.8	tumor	normal	-4.41398	0.000222923	0.00268399	Down
ENSG00000139946.11	tumor	normal	-2.45215	0.000225363	0.00271157	Down
ENSG00000083896.13	tumor	normal	0.803745	0.000225538	0.00271162	NS
ENSG00000256546.4	tumor	normal	3.53939	0.000225668	0.00271162	Up
ENSG00000154781.17	tumor	normal	-1.75225	0.000225937	0.00271304	Down
ENSG00000154237.13	tumor	normal	3.29044	0.000226444	0.00271733	Up
ENSG00000163644.15	tumor	normal	-1.44187	0.000227245	0.00272513	Down
ENSG00000118257.17	tumor	normal	2.10254	0.000227748	0.00272935	Up
ENSG00000279573.1	tumor	normal	3.79867	0.000228366	0.00273494	Up
ENSG00000225630.1	tumor	normal	1.95835	0.000231951	0.00277604	Up
ENSG00000160282.15	tumor	normal	-2.69533	0.000232284	0.00277818	Down
ENSG00000173848.19	tumor	normal	1.34008	0.000234679	0.00280323	Up
ENSG00000168412.7	tumor	normal	-4.00781	0.000234808	0.00280323	Down
ENSG00000101966.14	tumor	normal	-1.12981	0.000234845	0.00280323	Down
ENSG00000112799.9	tumor	normal	3.43979	0.000235509	0.00280931	Up
ENSG00000093217.11	tumor	normal	-2.60666	0.00023688	0.00282379	Down
ENSG00000138823.14	tumor	normal	-4.30005	0.000237318	0.00282553	Down
ENSG00000072071.17	tumor	normal	2.84686	0.000237338	0.00282553	Up
ENSG00000265115.1	tumor	normal	8.30444	0.000239599	0.00285056	Up
ENSG00000210195.2	tumor	normal	2.93873	0.000240599	0.00285783	Up
ENSG00000205795.5	tumor	normal	-2.16289	0.000240672	0.00285783	Down
ENSG00000175262.15	tumor	normal	6.78685	0.000240684	0.00285783	Up
ENSG00000197644.2	tumor	normal	4.68447	0.000242323	0.00287539	Up
ENSG00000164904.18	tumor	normal	-1.77274	0.000242606	0.00287686	Down
ENSG00000079257.8	tumor	normal	1.47096	0.000243084	0.00287887	Up
ENSG00000166681.14	tumor	normal	-1.13678	0.000243094	0.00287887	Down
ENSG00000050165.19	tumor	normal	-1.08347	0.00024384	0.00288503	Down
ENSG00000136682.16	tumor	normal	-1.52209	0.000243934	0.00288503	Down
ENSG00000237973.1	tumor	normal	2.49382	0.000244403	0.00288869	Up
ENSG00000251484.3	tumor	normal	6.47469	0.000246241	0.00290827	Up
ENSG00000257764.2	tumor	normal	2.83401	0.000246478	0.00290827	Up
ENSG00000160216.21	tumor	normal	-1.85976	0.000246543	0.00290827	Down
ENSG00000070831.18	tumor	normal	3.09545	0.000246967	0.00291089	Up
ENSG00000240687.4	tumor	normal	4.63564	0.000247087	0.00291089	Up
ENSG00000135916.16	tumor	normal	-1.9761	0.000247747	0.00291676	Down
ENSG00000152104.12	tumor	normal	1.51923	0.000248232	0.00292008	Up
ENSG00000005448.17	tumor	normal	1.55495	0.000248352	0.00292008	Up
ENSG00000166260.13	tumor	normal	-1.06755	0.000248934	0.00292502	Down
ENSG00000136997.22	tumor	normal	2.3995	0.000249736	0.00293253	Up
ENSG00000167074.15	tumor	normal	-2.36777	0.000251601	0.00295251	Down
ENSG00000177181.15	tumor	normal	2.71076	0.000251936	0.0029533	Up
ENSG00000239713.9	tumor	normal	2.47326	0.000251996	0.0029533	Up
ENSG00000278085.5	tumor	normal	4.23374	0.000253195	0.00296274	Up
ENSG00000185652.12	tumor	normal	-4.73814	0.000253196	0.00296274	Down
ENSG00000175287.19	tumor	normal	-2.66234	0.000253293	0.00296274	Down
ENSG00000170248.15	tumor	normal	-1.40366	0.000254762	0.002978	Down
ENSG00000270882.3	tumor	normal	2.04606	0.00025592	0.00298959	Up
ENSG00000114120.14	tumor	normal	-1.19516	0.000259136	0.00302521	Down
ENSG00000286137.3	tumor	normal	3.71172	0.000259887	0.00303201	Up
ENSG00000047457.14	tumor	normal	2.00559	0.00026052	0.00303744	Up
ENSG00000197753.11	tumor	normal	3.97796	0.000261955	0.0030522	Up
ENSG00000180432.6	tumor	normal	-4.57117	0.000262342	0.00305474	Down
ENSG00000135679.27	tumor	normal	1.27444	0.00026279	0.00305799	Up
ENSG00000179344.17	tumor	normal	2.49067	0.000263336	0.00306236	Up
ENSG00000059377.19	tumor	normal	3.14444	0.000264627	0.0030754	Up
ENSG00000130520.11	tumor	normal	-1.01281	0.00026499	0.00307764	Down
ENSG00000250909.1	tumor	normal	-1.51176	0.000266305	0.00309092	Down
ENSG00000076864.21	tumor	normal	-2.04334	0.000266901	0.00309473	Down
ENSG00000129055.13	tumor	normal	-0.886903	0.000266976	0.00309473	NS
ENSG00000149300.10	tumor	normal	-1.61516	0.000269005	0.00311625	Down
ENSG00000182866.18	tumor	normal	3.95567	0.000270643	0.00313322	Up
ENSG00000100983.12	tumor	normal	-1.67386	0.000272836	0.00315658	Down
ENSG00000176014.13	tumor	normal	0.903828	0.000274547	0.00317434	NS
ENSG00000180530.11	tumor	normal	-1.22579	0.000274941	0.00317686	Down
ENSG00000169814.18	tumor	normal	-1.95118	0.000275192	0.00317773	Down
ENSG00000171206.16	tumor	normal	-1.36818	0.000276083	0.00318598	Down
ENSG00000111801.16	tumor	normal	1.89701	0.000276942	0.00319385	Up
ENSG00000270946.6	tumor	normal	4.45397	0.000278456	0.00320926	Up
ENSG00000110245.12	tumor	normal	-4.80733	0.000280154	0.00322677	Down
ENSG00000119408.17	tumor	normal	1.14167	0.000280726	0.00323131	Up
ENSG00000168904.15	tumor	normal	-1.30147	0.000281494	0.00323808	Down
ENSG00000111666.11	tumor	normal	-1.22633	0.000281974	0.00324103	Down
ENSG00000162599.18	tumor	normal	1.22269	0.000282222	0.00324103	Up
ENSG00000293352.1	tumor	normal	3.9646	0.000282449	0.00324103	Up
ENSG00000164116.17	tumor	normal	1.24289	0.000282469	0.00324103	Up
ENSG00000166482.12	tumor	normal	-2.67783	0.000282944	0.00324442	Down
ENSG00000158805.12	tumor	normal	1.95426	0.000283385	0.00324741	Up
ENSG00000284702.1	tumor	normal	5.36662	0.000284208	0.00325387	Up
ENSG00000176994.11	tumor	normal	-1.67143	0.000284308	0.00325387	Down
ENSG00000180902.18	tumor	normal	-2.67346	0.000290283	0.00332015	Down
ENSG00000177335.13	tumor	normal	4.71872	0.000290661	0.00332236	Up
ENSG00000107242.20	tumor	normal	-3.53704	0.00029122	0.00332665	Down
ENSG00000173702.7	tumor	normal	-3.53516	0.00029188	0.00333208	Down
ENSG00000168918.14	tumor	normal	3.03387	0.00029216	0.00333285	Up
ENSG00000125148.7	tumor	normal	-1.70128	0.000292366	0.00333285	Down
ENSG00000253300.2	tumor	normal	-3.78721	0.000292501	0.00333285	Down
ENSG00000134873.10	tumor	normal	-1.53672	0.00029453	0.00335385	Down
ENSG00000253729.9	tumor	normal	1.4693	0.0002967	0.00337644	Up
ENSG00000167397.15	tumor	normal	1.43634	0.000297908	0.00338804	Up
ENSG00000283384.1	tumor	normal	5.54519	0.000300857	0.00341773	Up
ENSG00000117594.10	tumor	normal	-3.9295	0.00030099	0.00341773	Down
ENSG00000287252.3	tumor	normal	5.2329	0.000301211	0.00341773	Up
ENSG00000171121.17	tumor	normal	1.81408	0.000301275	0.00341773	Up
ENSG00000143412.10	tumor	normal	-2.89479	0.00030385	0.00344478	Down
ENSG00000279945.1	tumor	normal	-1.13472	0.000304177	0.00344632	Down
ENSG00000213963.7	tumor	normal	-2.44285	0.000305544	0.00345964	Down
ENSG00000198270.13	tumor	normal	-2.69936	0.000308174	0.00348723	Down
ENSG00000224897.9	tumor	normal	2.15547	0.000309084	0.00349534	Up
ENSG00000205981.9	tumor	normal	-1.07597	0.00030951	0.00349648	Down
ENSG00000167701.14	tumor	normal	-2.33939	0.000309572	0.00349648	Down
ENSG00000234661.2	tumor	normal	-4.72668	0.000311665	0.00351792	Down
ENSG00000184905.9	tumor	normal	-3.71182	0.00031284	0.00352836	Down
ENSG00000023171.20	tumor	normal	-2.91997	0.000312981	0.00352836	Down
ENSG00000141480.18	tumor	normal	1.47163	0.00031358	0.00353291	Up
ENSG00000187840.5	tumor	normal	1.68075	0.000313959	0.00353498	Up
ENSG00000197093.11	tumor	normal	4.89331	0.000316198	0.00355797	Up
ENSG00000080345.18	tumor	normal	1.20951	0.000317262	0.00356772	Up
ENSG00000221963.6	tumor	normal	1.59205	0.000318479	0.00357907	Up
ENSG00000178741.12	tumor	normal	-1.03213	0.000318668	0.00357907	Down
ENSG00000257845.1	tumor	normal	-3.71986	0.0003215	0.00360744	Down
ENSG00000162869.16	tumor	normal	-1.53296	0.000321603	0.00360744	Down
ENSG00000224137.2	tumor	normal	5.73157	0.000321814	0.00360744	Up
ENSG00000152556.17	tumor	normal	-1.28964	0.000321993	0.00360744	Down
ENSG00000137364.5	tumor	normal	-1.37137	0.000322774	0.00361226	Down
ENSG00000167619.13	tumor	normal	3.75889	0.000322976	0.00361226	Up
ENSG00000188092.15	tumor	normal	-1.94825	0.000323023	0.00361226	Down
ENSG00000204525.18	tumor	normal	1.16728	0.00032418	0.00362295	Up
ENSG00000132677.13	tumor	normal	-3.81639	0.000324943	0.00362712	Down
ENSG00000188042.8	tumor	normal	2.88674	0.000324955	0.00362712	Up
ENSG00000196776.17	tumor	normal	1.57172	0.000325315	0.00362889	Up
ENSG00000142449.13	tumor	normal	3.77971	0.000325666	0.00362974	Up
ENSG00000101109.13	tumor	normal	1.19429	0.000325792	0.00362974	Up
ENSG00000114013.16	tumor	normal	3.48038	0.000327025	0.00364032	Up
ENSG00000272970.5	tumor	normal	4.24515	0.000327145	0.00364032	Up
ENSG00000143217.9	tumor	normal	3.65398	0.000327739	0.00364468	Up
ENSG00000105374.10	tumor	normal	4.16614	0.000328922	0.00365559	Up
ENSG00000083067.27	tumor	normal	-2.30197	0.000329523	0.00366001	Down
ENSG00000143363.17	tumor	normal	-1.4465	0.000329824	0.00366111	Down
ENSG00000012171.20	tumor	normal	-2.66183	0.00033177	0.00368045	Down
ENSG00000154553.17	tumor	normal	2.7226	0.00033564	0.00372092	Up
ENSG00000272168.10	tumor	normal	2.32318	0.000335888	0.00372092	Up
ENSG00000262714.1	tumor	normal	-4.36614	0.000336036	0.00372092	Down
ENSG00000027075.17	tumor	normal	1.80133	0.000336897	0.00372535	Up
ENSG00000270504.1	tumor	normal	1.60761	0.00033694	0.00372535	Up
ENSG00000209082.1	tumor	normal	2.05283	0.000337056	0.00372535	Up
ENSG00000228639.9	tumor	normal	4.39961	0.000337783	0.0037311	Up
ENSG00000224982.4	tumor	normal	3.22111	0.00033943	0.00374701	Up
ENSG00000116584.22	tumor	normal	1.57585	0.000341326	0.00376563	Up
ENSG00000162365.13	tumor	normal	-3.30742	0.00034281	0.0037797	Down
ENSG00000100403.12	tumor	normal	-1.21669	0.0003444	0.00379492	Down
ENSG00000233276.9	tumor	normal	0.939504	0.000346083	0.00381	NS
ENSG00000118971.9	tumor	normal	1.99234	0.000346191	0.00381	Up
ENSG00000250218.1	tumor	normal	-1.99429	0.000346657	0.00381281	Down
ENSG00000134470.21	tumor	normal	2.12746	0.000348066	0.00382597	Up
ENSG00000290010.1	tumor	normal	2.5978	0.000350927	0.00385507	Up
ENSG00000185988.15	tumor	normal	5.31864	0.000351286	0.00385668	Up
ENSG00000275302.2	tumor	normal	3.4882	0.0003546	0.00389069	Up
ENSG00000078399.19	tumor	normal	-1.61642	0.000354856	0.00389113	Down
ENSG00000115541.11	tumor	normal	-0.88862	0.000355128	0.00389175	NS
ENSG00000178860.9	tumor	normal	2.44877	0.000355887	0.00389771	Up
ENSG00000152137.8	tumor	normal	1.58295	0.000356878	0.0039046	Up
ENSG00000267123.7	tumor	normal	5.54319	0.000356949	0.0039046	Up
ENSG00000126803.10	tumor	normal	-2.83998	0.000357334	0.00390645	Down
ENSG00000066926.13	tumor	normal	-1.49224	0.00035804	0.0039118	Down
ENSG00000077420.16	tumor	normal	2.74806	0.000358697	0.00391661	Up
ENSG00000136819.15	tumor	normal	-0.882675	0.000359082	0.00391844	NS
ENSG00000274904.1	tumor	normal	1.48696	0.000360807	0.00393489	Up
ENSG00000177369.11	tumor	normal	1.98645	0.000361228	0.0039371	Up
ENSG00000010030.14	tumor	normal	4.14363	0.000361549	0.00393823	Up
ENSG00000111704.11	tumor	normal	4.43088	0.000365203	0.00397563	Up
ENSG00000177380.14	tumor	normal	2.10886	0.000366766	0.00399024	Up
ENSG00000247627.2	tumor	normal	2.34237	0.000368992	0.00401204	Up
ENSG00000139679.16	tumor	normal	1.12737	0.000369944	0.00401997	Up
ENSG00000043039.7	tumor	normal	2.58549	0.000371091	0.00403001	Up
ENSG00000113739.11	tumor	normal	2.53083	0.000371343	0.00403032	Up
ENSG00000204872.4	tumor	normal	-2.61644	0.000376591	0.00408483	Down
ENSG00000103460.17	tumor	normal	-2.3729	0.000378778	0.00410608	Down
ENSG00000111275.13	tumor	normal	-1.96299	0.000387867	0.00420208	Down
ENSG00000179284.6	tumor	normal	5.0899	0.000388824	0.00420993	Up
ENSG00000115884.11	tumor	normal	-2.31267	0.000389514	0.00421488	Down
ENSG00000254631.5	tumor	normal	4.41475	0.000389853	0.00421601	Up
ENSG00000165507.9	tumor	normal	2.3472	0.000391503	0.00423133	Up
ENSG00000281344.1	tumor	normal	2.36041	0.000394208	0.00425802	Up
ENSG00000210174.1	tumor	normal	2.76542	0.000395527	0.00426971	Up
ENSG00000119699.8	tumor	normal	2.43845	0.000395877	0.00427094	Up
ENSG00000165533.19	tumor	normal	-2.31029	0.000397359	0.00428436	Down
ENSG00000106948.17	tumor	normal	2.76664	0.000397613	0.00428454	Up
ENSG00000293110.1	tumor	normal	4.6808	0.000398475	0.00429127	Up
ENSG00000152270.9	tumor	normal	-4.21097	0.000398871	0.00429297	Down
ENSG00000179299.17	tumor	normal	-3.57793	0.000399197	0.00429392	Down
ENSG00000278058.1	tumor	normal	-3.86411	0.00040064	0.00430688	Down
ENSG00000102144.15	tumor	normal	0.754106	0.000401156	0.00430986	NS
ENSG00000134698.11	tumor	normal	1.63115	0.000407721	0.00437613	Up
ENSG00000152558.15	tumor	normal	1.13366	0.000407809	0.00437613	Up
ENSG00000232439.1	tumor	normal	5.60765	0.000413583	0.00443339	Up
ENSG00000179256.2	tumor	normal	-4.78167	0.000413636	0.00443339	Down
ENSG00000134504.14	tumor	normal	-2.40547	0.000418444	0.00448226	Down
ENSG00000286713.1	tumor	normal	4.80788	0.000420124	0.0044976	Up
ENSG00000184470.21	tumor	normal	-1.37221	0.000421489	0.00450953	Down
ENSG00000289076.2	tumor	normal	-4.6326	0.000421742	0.00450957	Down
ENSG00000266371.1	tumor	normal	4.31643	0.000423452	0.00452518	Up
ENSG00000087494.16	tumor	normal	5.05729	0.000423843	0.00452667	Up
ENSG00000186314.12	tumor	normal	2.534	0.000425145	0.00453789	Up
ENSG00000077800.13	tumor	normal	5.02454	0.000425644	0.00454053	Up
ENSG00000183283.16	tumor	normal	-0.669957	0.000426452	0.00454647	NS
ENSG00000161405.17	tumor	normal	4.59682	0.000427797	0.00455608	Up
ENSG00000166821.9	tumor	normal	-1.83288	0.000427858	0.00455608	Down
ENSG00000278909.1	tumor	normal	4.03079	0.000428897	0.00456225	Up
ENSG00000007255.10	tumor	normal	-1.78736	0.000428943	0.00456225	Down
ENSG00000124532.15	tumor	normal	-1.2699	0.000430694	0.00457819	Down
ENSG00000281162.4	tumor	normal	4.15261	0.000432509	0.00459477	Up
ENSG00000271237.1	tumor	normal	6.66148	0.000435658	0.00462541	Up
ENSG00000142046.15	tumor	normal	2.50182	0.000435905	0.00462541	Up
ENSG00000211772.11	tumor	normal	3.05166	0.000437253	0.00463699	Up
ENSG00000257433.8	tumor	normal	-3.26957	0.000437942	0.00464157	Down
ENSG00000140299.14	tumor	normal	0.940624	0.000441404	0.00467387	NS
ENSG00000105642.16	tumor	normal	3.69836	0.000441507	0.00467387	Up
ENSG00000187474.5	tumor	normal	3.09184	0.000442024	0.00467467	Up
ENSG00000151327.14	tumor	normal	-0.965109	0.000442101	0.00467467	NS
ENSG00000270276.3	tumor	normal	1.97088	0.000444049	0.00469252	Up
ENSG00000175857.9	tumor	normal	4.45794	0.000444699	0.00469665	Up
ENSG00000176209.12	tumor	normal	-1.42942	0.000444993	0.004697	Down
ENSG00000187514.17	tumor	normal	0.604383	0.000445712	0.00469864	NS
ENSG00000164741.15	tumor	normal	1.80879	0.000445727	0.00469864	Up
ENSG00000174059.17	tumor	normal	1.77578	0.000445929	0.00469864	Up
ENSG00000145416.14	tumor	normal	3.09383	0.000448673	0.0047248	Up
ENSG00000229344.1	tumor	normal	2.44007	0.000449067	0.00472619	Up
ENSG00000166900.17	tumor	normal	-1.35386	0.000453169	0.00476659	Down
ENSG00000287627.1	tumor	normal	-5.01277	0.000454652	0.0047794	Down
ENSG00000173890.17	tumor	normal	-1.26611	0.000455721	0.00478223	Down
ENSG00000158887.19	tumor	normal	3.22894	0.000455843	0.00478223	Up
ENSG00000070610.14	tumor	normal	-1.1524	0.000455966	0.00478223	Down
ENSG00000181035.14	tumor	normal	-1.50886	0.00045598	0.00478223	Down
ENSG00000182175.15	tumor	normal	4.25776	0.000457887	0.00479944	Up
ENSG00000148848.15	tumor	normal	3.70929	0.000458968	0.00480561	Up
ENSG00000111816.8	tumor	normal	-1.58788	0.000459008	0.00480561	Down
ENSG00000136531.19	tumor	normal	-4.37122	0.000459347	0.00480638	Down
ENSG00000269085.1	tumor	normal	4.68526	0.00046082	0.004819	Up
ENSG00000107438.9	tumor	normal	0.975633	0.000461561	0.00482045	NS
ENSG00000176894.10	tumor	normal	-3.62758	0.000461787	0.00482045	Down
ENSG00000198826.11	tumor	normal	4.08777	0.000461789	0.00482045	Up
ENSG00000125901.6	tumor	normal	-1.33712	0.000462027	0.00482045	Down
ENSG00000287891.2	tumor	normal	3.76377	0.000464673	0.00484526	Up
ENSG00000228863.8	tumor	normal	2.91185	0.000467625	0.00487323	Up
ENSG00000124568.12	tumor	normal	-2.71963	0.000468797	0.00487931	Down
ENSG00000289056.2	tumor	normal	2.74559	0.000468834	0.00487931	Up
ENSG00000128872.10	tumor	normal	2.10772	0.000469019	0.00487931	Up
ENSG00000065882.18	tumor	normal	-1.21342	0.000469725	0.00488384	Down
ENSG00000187678.10	tumor	normal	1.2789	0.000470086	0.00488478	Up
ENSG00000069966.19	tumor	normal	-1.46537	0.000471587	0.00489756	Down
ENSG00000175879.9	tumor	normal	-1.34904	0.000473702	0.0049167	Down
ENSG00000100422.14	tumor	normal	-1.30615	0.000473976	0.00491672	Down
ENSG00000165632.9	tumor	normal	2.19261	0.000475308	0.0049277	Up
ENSG00000121104.8	tumor	normal	-2.89401	0.000475771	0.00492831	Down
ENSG00000273696.5	tumor	normal	3.55142	0.000475912	0.00492831	Up
ENSG00000166398.14	tumor	normal	1.45003	0.000478303	0.00495024	Up
ENSG00000108262.16	tumor	normal	1.27029	0.000478895	0.00495352	Up
ENSG00000229276.1	tumor	normal	5.90069	0.000481376	0.00497634	Up
ENSG00000115756.13	tumor	normal	1.32118	0.000483614	0.0049966	Up
ENSG00000172824.17	tumor	normal	2.58659	0.00048494	0.00500744	Up
ENSG00000225792.3	tumor	normal	1.22119	0.000486401	0.00501708	Up
ENSG00000253452.6	tumor	normal	4.91471	0.000486517	0.00501708	Up
ENSG00000090447.12	tumor	normal	1.80119	0.00048672	0.00501708	Up
ENSG00000196116.8	tumor	normal	1.94264	0.000486984	0.00501708	Up
ENSG00000099795.7	tumor	normal	-0.827427	0.000487615	0.00502072	NS
ENSG00000088256.9	tumor	normal	-1.4943	0.000488142	0.00502327	Down
ENSG00000104870.13	tumor	normal	-1.45725	0.000488629	0.00502542	Down
ENSG00000253133.2	tumor	normal	-0.780399	0.000489418	0.00503067	NS
ENSG00000108511.10	tumor	normal	-1.8372	0.000491615	0.00505038	Down
ENSG00000160209.19	tumor	normal	-1.15409	0.000492442	0.005056	Down
ENSG00000255435.7	tumor	normal	-2.53228	0.000492781	0.0050566	Down
ENSG00000278966.2	tumor	normal	3.68337	0.000496012	0.00508478	Up
ENSG00000090924.15	tumor	normal	2.69679	0.000496089	0.00508478	Up
ENSG00000131203.13	tumor	normal	3.48253	0.000496664	0.00508777	Up
ENSG00000154310.17	tumor	normal	1.40913	0.00049836	0.00510226	Up
ENSG00000131711.15	tumor	normal	2.4378	0.000499017	0.00510609	Up
ENSG00000213995.12	tumor	normal	-1.5497	0.000499551	0.00510866	Down
ENSG00000247774.9	tumor	normal	3.22627	0.000500323	0.00511365	Up
ENSG00000273706.5	tumor	normal	-3.67456	0.000504056	0.0051489	Down
ENSG00000240521.1	tumor	normal	3.80915	0.000506101	0.00516687	Up
ENSG00000152766.6	tumor	normal	2.57617	0.000508839	0.00519188	Up
ENSG00000279840.1	tumor	normal	7.141	0.000510373	0.0052046	Up
ENSG00000155659.15	tumor	normal	3.26807	0.000513439	0.00523164	Up
ENSG00000152944.9	tumor	normal	-1.51711	0.000513616	0.00523164	Down
ENSG00000198815.9	tumor	normal	1.95227	0.000513894	0.00523164	Up
ENSG00000163328.14	tumor	normal	-1.77309	0.000514699	0.00523688	Down
ENSG00000084070.12	tumor	normal	1.5443	0.000516961	0.00525694	Up
ENSG00000111640.15	tumor	normal	0.756388	0.000517531	0.00525977	NS
ENSG00000143951.16	tumor	normal	1.83627	0.000518047	0.00526205	Up
ENSG00000099337.5	tumor	normal	2.70853	0.000519862	0.00527752	Up
ENSG00000100568.11	tumor	normal	-1.35903	0.000520579	0.00528183	Down
ENSG00000148090.12	tumor	normal	-1.67899	0.000521089	0.00528403	Down
ENSG00000033867.18	tumor	normal	2.68315	0.000522835	0.00529752	Up
ENSG00000213654.10	tumor	normal	2.12983	0.000523005	0.00529752	Up
ENSG00000188010.16	tumor	normal	-1.35548	0.000525666	0.00532148	Down
ENSG00000166862.7	tumor	normal	4.93003	0.000526327	0.00532519	Up
ENSG00000228526.8	tumor	normal	6.03245	0.000526931	0.00532832	Up
ENSG00000128641.19	tumor	normal	1.24798	0.000532343	0.00538003	Up
ENSG00000131375.10	tumor	normal	-1.49328	0.000535241	0.00540629	Down
ENSG00000006327.14	tumor	normal	1.64457	0.000536059	0.00541153	Up
ENSG00000252830.2	tumor	normal	7.05285	0.000537792	0.00542599	Up
ENSG00000229155.2	tumor	normal	-4.48265	0.00053983	0.00544351	Down
ENSG00000261759.1	tumor	normal	2.78359	0.000540784	0.00545008	Up
ENSG00000089685.15	tumor	normal	3.95534	0.000541644	0.00545421	Up
ENSG00000172113.10	tumor	normal	-1.75453	0.000541797	0.00545421	Down
ENSG00000011295.16	tumor	normal	-1.23577	0.00054403	0.00547364	Down
ENSG00000226179.6	tumor	normal	3.93445	0.000544542	0.00547574	Up
ENSG00000112299.8	tumor	normal	-3.69881	0.000545193	0.00547923	Down
ENSG00000267199.1	tumor	normal	1.66854	0.000545779	0.00548208	Up
ENSG00000235142.12	tumor	normal	1.16559	0.000548237	0.0055037	Up
ENSG00000086991.13	tumor	normal	-2.2123	0.00055188	0.0055372	Down
ENSG00000184113.10	tumor	normal	4.23196	0.000554187	0.00555725	Up
ENSG00000023228.15	tumor	normal	-1.30143	0.000554861	0.00556092	Down
ENSG00000237763.10	tumor	normal	2.94918	0.000555963	0.00556867	Up
ENSG00000112146.17	tumor	normal	-1.36168	0.00055625	0.00556867	Down
ENSG00000164604.14	tumor	normal	2.99193	0.000556681	0.00556976	Up
ENSG00000167447.13	tumor	normal	1.89186	0.000556976	0.00556976	Up
ENSG00000145365.12	tumor	normal	2.01712	0.000562044	0.00561733	Up
ENSG00000100441.10	tumor	normal	-1.04306	0.000564029	0.00563405	Down
ENSG00000285662.2	tumor	normal	-2.71444	0.000565049	0.00564112	Down
ENSG00000125898.13	tumor	normal	2.13524	0.000569012	0.00567618	Up
ENSG00000100557.10	tumor	normal	-1.62519	0.000569205	0.00567618	Down
ENSG00000077514.9	tumor	normal	-1.80414	0.000569504	0.00567618	Down
ENSG00000167645.17	tumor	normal	1.38794	0.000570886	0.00568433	Up
ENSG00000171124.14	tumor	normal	-3.78081	0.000571055	0.00568433	Down
ENSG00000102575.14	tumor	normal	-1.9813	0.000571265	0.00568433	Down
ENSG00000280433.2	tumor	normal	-1.7347	0.00057231	0.00569057	Down
ENSG00000234452.5	tumor	normal	-2.40401	0.000572523	0.00569057	Down
ENSG00000111247.15	tumor	normal	3.41782	0.000573513	0.00569728	Up
ENSG00000226624.1	tumor	normal	4.56427	0.000574313	0.00569948	Up
ENSG00000182749.6	tumor	normal	-1.88397	0.000574367	0.00569948	Down
ENSG00000138030.14	tumor	normal	-1.91604	0.000575627	0.00570619	Down
ENSG00000148660.22	tumor	normal	-0.96848	0.000575986	0.00570619	NS
ENSG00000113790.11	tumor	normal	-1.35804	0.000576192	0.00570619	Down
ENSG00000063587.15	tumor	normal	-1.84051	0.000576306	0.00570619	Down
ENSG00000105929.16	tumor	normal	-2.59284	0.000577866	0.0057185	Down
ENSG00000139625.13	tumor	normal	-1.11111	0.000578893	0.00572552	Down
ENSG00000140563.16	tumor	normal	2.04367	0.000580152	0.00573466	Up
ENSG00000125637.16	tumor	normal	2.08494	0.000580452	0.00573466	Up
ENSG00000258424.1	tumor	normal	-0.934372	0.00058138	0.00573949	NS
ENSG00000140931.20	tumor	normal	2.21023	0.000581821	0.00573949	Up
ENSG00000163536.13	tumor	normal	-2.63802	0.000581894	0.00573949	Down
ENSG00000143458.12	tumor	normal	1.5998	0.000582531	0.00574264	Up
ENSG00000289119.1	tumor	normal	3.71437	0.000583425	0.00574831	Up
ENSG00000115286.21	tumor	normal	-1.29162	0.000586045	0.00577097	Down
ENSG00000121690.11	tumor	normal	-1.86707	0.000587189	0.00577909	Down
ENSG00000185551.15	tumor	normal	-0.950498	0.000589875	0.00580236	NS
ENSG00000158987.22	tumor	normal	2.61943	0.00059432	0.00584291	Up
ENSG00000146477.6	tumor	normal	-4.18289	0.000594732	0.00584378	Down
ENSG00000250317.9	tumor	normal	-1.4797	0.000596517	0.00585813	Down
ENSG00000172482.5	tumor	normal	-3.13752	0.000598615	0.00587554	Down
ENSG00000120068.7	tumor	normal	-2.31529	0.00059989	0.00588485	Down
ENSG00000106327.13	tumor	normal	5.33175	0.000604495	0.00592681	Up
ENSG00000133619.18	tumor	normal	2.99694	0.000605534	0.00593377	Up
ENSG00000121440.15	tumor	normal	-2.49269	0.000607331	0.00594816	Down
ENSG00000188229.6	tumor	normal	-1.03891	0.000608273	0.00595415	Down
ENSG00000293550.1	tumor	normal	2.97511	0.000613019	0.00599736	Up
ENSG00000259363.6	tumor	normal	2.01321	0.000614125	0.00600493	Up
ENSG00000259153.4	tumor	normal	-4.27327	0.000616885	0.00602865	Down
ENSG00000107262.26	tumor	normal	-1.05498	0.000618794	0.00604404	Down
ENSG00000170962.13	tumor	normal	3.13019	0.00061919	0.00604463	Up
ENSG00000288741.1	tumor	normal	4.96031	0.000619673	0.00604608	Up
ENSG00000164683.19	tumor	normal	2.41465	0.000622254	0.00606799	Up
ENSG00000204257.15	tumor	normal	1.83508	0.000623154	0.00607348	Up
ENSG00000235954.9	tumor	normal	1.57017	0.00062619	0.0060971	Up
ENSG00000165688.14	tumor	normal	-1.2339	0.000626436	0.0060971	Down
ENSG00000259504.2	tumor	normal	-3.15965	0.00062659	0.0060971	Down
ENSG00000170145.5	tumor	normal	-1.47553	0.000627721	0.00610481	Down
ENSG00000168461.13	tumor	normal	1.3152	0.000629591	0.00611647	Up
ENSG00000265313.8	tumor	normal	5.14042	0.000629597	0.00611647	Up
ENSG00000260860.2	tumor	normal	7.03391	0.00063172	0.0061338	Up
ENSG00000267082.2	tumor	normal	3.68116	0.000632097	0.00613416	Up
ENSG00000165868.16	tumor	normal	-1.76554	0.000635185	0.00616082	Down
ENSG00000141086.18	tumor	normal	2.88314	0.000636088	0.00616626	Up
ENSG00000147642.17	tumor	normal	2.91367	0.000637198	0.00617092	Up
ENSG00000267177.1	tumor	normal	6.63677	0.000637252	0.00617092	Up
ENSG00000293141.1	tumor	normal	6.37661	0.000645977	0.00625206	Up
ENSG00000205730.7	tumor	normal	2.29927	0.000651138	0.00629863	Up
ENSG00000109670.17	tumor	normal	1.69129	0.000657278	0.00635463	Up
ENSG00000289101.1	tumor	normal	6.95723	0.000659028	0.00636814	Up
ENSG00000236539.3	tumor	normal	3.49335	0.000659383	0.00636816	Up
ENSG00000126883.19	tumor	normal	1.16425	0.000661763	0.00638773	Up
ENSG00000110395.8	tumor	normal	1.80718	0.000665385	0.00641926	Up
ENSG00000177291.4	tumor	normal	4.93323	0.000665805	0.00641988	Up
ENSG00000198690.10	tumor	normal	-1.58286	0.000666415	0.00642179	Down
ENSG00000135636.16	tumor	normal	1.96812	0.000666715	0.00642179	Up
ENSG00000131771.14	tumor	normal	-4.5312	0.000667528	0.00642621	Down
ENSG00000113924.12	tumor	normal	-1.85873	0.000670016	0.00644672	Down
ENSG00000146094.16	tumor	normal	4.52225	0.000671486	0.00645742	Up
ENSG00000225644.1	tumor	normal	5.5614	0.000675275	0.0064904	Up
ENSG00000108179.14	tumor	normal	-2.11004	0.000675946	0.0064934	Down
ENSG00000105379.10	tumor	normal	-1.13347	0.000676622	0.00649644	Down
ENSG00000140545.16	tumor	normal	-2.28167	0.000682348	0.00654793	Down
ENSG00000288908.1	tumor	normal	3.20231	0.000685717	0.00657676	Up
ENSG00000110723.12	tumor	normal	2.14068	0.000690445	0.0066186	Up
ENSG00000186907.8	tumor	normal	-4.47588	0.00069365	0.00664579	Down
ENSG00000135622.13	tumor	normal	3.41676	0.000695745	0.00666233	Up
ENSG00000120875.9	tumor	normal	3.73168	0.000697524	0.00667583	Up
ENSG00000181163.14	tumor	normal	0.858902	0.000698404	0.00668071	NS
ENSG00000131127.14	tumor	normal	2.54302	0.000700417	0.00669642	Up
ENSG00000108528.14	tumor	normal	-1.19169	0.00070081	0.00669663	Down
ENSG00000241388.6	tumor	normal	1.97574	0.000703637	0.00672008	Up
ENSG00000116194.13	tumor	normal	-2.70457	0.000710354	0.00678065	Down
ENSG00000157379.14	tumor	normal	-1.37613	0.000711047	0.00678369	Down
ENSG00000117528.14	tumor	normal	-1.6114	0.000713655	0.00680496	Down
ENSG00000279217.1	tumor	normal	4.10217	0.000714639	0.00681001	Up
ENSG00000217455.8	tumor	normal	4.39706	0.000714938	0.00681001	Up
ENSG00000276449.1	tumor	normal	4.43057	0.000716974	0.00682581	Up
ENSG00000276571.1	tumor	normal	7.14451	0.000717896	0.00683098	Up
ENSG00000170604.5	tumor	normal	-2.17467	0.000720718	0.00685422	Down
ENSG00000012211.13	tumor	normal	1.88046	0.000721703	0.00685998	Up
ENSG00000259905.7	tumor	normal	3.58266	0.0007224	0.00686299	Up
ENSG00000234155.1	tumor	normal	-2.56634	0.000723795	0.00687241	Down
ENSG00000090621.15	tumor	normal	0.975809	0.000724153	0.00687241	NS
ENSG00000292358.1	tumor	normal	-1.34514	0.000725744	0.0068839	Down
ENSG00000019549.13	tumor	normal	-2.23163	0.000727375	0.00689381	Down
ENSG00000267757.4	tumor	normal	3.79806	0.000727553	0.00689381	Up
ENSG00000262185.3	tumor	normal	3.10524	0.00072818	0.00689613	Up
ENSG00000260436.1	tumor	normal	4.11238	0.000729201	0.00690218	Up
ENSG00000267984.1	tumor	normal	-1.24769	0.000731919	0.00692347	Down
ENSG00000198829.6	tumor	normal	-3.07213	0.000732508	0.00692347	Down
ENSG00000150275.20	tumor	normal	-4.94591	0.0007326	0.00692347	Down
ENSG00000282221.1	tumor	normal	-4.90307	0.000733217	0.00692568	Down
ENSG00000166448.15	tumor	normal	2.99552	0.000735152	0.00694033	Up
ENSG00000162434.14	tumor	normal	1.02562	0.000736784	0.0069521	Up
ENSG00000129675.16	tumor	normal	1.47535	0.00073975	0.00697644	Up
ENSG00000067066.17	tumor	normal	0.894714	0.000741272	0.00698715	NS
ENSG00000115935.19	tumor	normal	1.29898	0.000743464	0.00700415	Up
ENSG00000260816.2	tumor	normal	3.88905	0.000744699	0.00701213	Up
ENSG00000166710.23	tumor	normal	1.19528	0.0007454	0.00701507	Up
ENSG00000106333.13	tumor	normal	-2.16648	0.000746289	0.00701978	Down
ENSG00000185404.17	tumor	normal	1.88529	0.000746731	0.00702028	Up
ENSG00000117408.11	tumor	normal	-1.68823	0.000747194	0.00702098	Down
ENSG00000135116.9	tumor	normal	3.25142	0.000750681	0.00705008	Up
ENSG00000178605.14	tumor	normal	-1.31209	0.000752686	0.00706523	Down
ENSG00000259577.2	tumor	normal	3.6579	0.000753514	0.00706933	Up
ENSG00000213186.8	tumor	normal	1.64678	0.000754369	0.00707367	Up
ENSG00000227766.1	tumor	normal	1.45469	0.000755321	0.00707707	Up
ENSG00000179088.16	tumor	normal	5.30158	0.000755515	0.00707707	Up
ENSG00000211456.14	tumor	normal	-1.38985	0.000758026	0.00709691	Down
ENSG00000229859.10	tumor	normal	4.56835	0.000760246	0.00711401	Up
ENSG00000175772.11	tumor	normal	-2.51497	0.000767106	0.00717449	Down
ENSG00000198547.10	tumor	normal	4.8472	0.000767914	0.00717833	Up
ENSG00000248211.1	tumor	normal	-3.96877	0.000769455	0.00718901	Down
ENSG00000204778.4	tumor	normal	-1.75188	0.000772943	0.00721786	Down
ENSG00000171433.12	tumor	normal	-2.9641	0.000775224	0.00723543	Down
ENSG00000251409.2	tumor	normal	-4.54829	0.000778662	0.00726125	Down
ENSG00000143418.20	tumor	normal	-1.07674	0.000778951	0.00726125	Down
ENSG00000267395.5	tumor	normal	-2.3669	0.000779198	0.00726125	Down
ENSG00000132388.13	tumor	normal	-1.02226	0.000783642	0.0072989	Down
ENSG00000130529.16	tumor	normal	2.70226	0.000786702	0.00732033	Up
ENSG00000265185.6	tumor	normal	4.2481	0.000786754	0.00732033	Up
ENSG00000169744.13	tumor	normal	1.46067	0.000792221	0.00736672	Up
ENSG00000219274.1	tumor	normal	4.92463	0.000792678	0.00736672	Up
ENSG00000163517.15	tumor	normal	-1.93511	0.000792962	0.00736672	Down
ENSG00000285437.2	tumor	normal	2.73308	0.000793779	0.00737051	Up
ENSG00000126878.13	tumor	normal	-2.27362	0.000797878	0.00740258	Down
ENSG00000133818.14	tumor	normal	-1.73908	0.000798053	0.00740258	Down
ENSG00000145147.20	tumor	normal	-3.67429	0.000802898	0.00744036	Down
ENSG00000227827.3	tumor	normal	2.98527	0.00080295	0.00744036	Up
ENSG00000167972.14	tumor	normal	3.23038	0.000804365	0.00744965	Up
ENSG00000127507.18	tumor	normal	2.60145	0.000806989	0.00747013	Up
ENSG00000289100.1	tumor	normal	1.64289	0.000811757	0.00751042	Up
ENSG00000261617.2	tumor	normal	7.04676	0.0008122	0.00751067	Up
ENSG00000237380.7	tumor	normal	-1.90306	0.000812986	0.00751172	Down
ENSG00000112984.12	tumor	normal	5.38005	0.000813146	0.00751172	Up
ENSG00000060709.17	tumor	normal	-4.30252	0.000815281	0.00752759	Down
ENSG00000165997.5	tumor	normal	-2.00401	0.000818729	0.00755556	Down
ENSG00000109686.20	tumor	normal	-1.35484	0.000819378	0.00755769	Down
ENSG00000163406.11	tumor	normal	-3.59467	0.000820907	0.00756793	Down
ENSG00000114638.8	tumor	normal	-3.7128	0.000823522	0.00758817	Down
ENSG00000158022.7	tumor	normal	-4.32645	0.000827067	0.0076122	Down
ENSG00000187775.17	tumor	normal	1.79141	0.000827131	0.0076122	Up
ENSG00000140403.13	tumor	normal	-1.80203	0.000827395	0.0076122	Down
ENSG00000121064.13	tumor	normal	-1.96433	0.000829251	0.00762329	Down
ENSG00000100150.20	tumor	normal	1.87486	0.000829444	0.00762329	Up
ENSG00000104894.12	tumor	normal	2.49902	0.000830854	0.00763237	Up
ENSG00000270367.1	tumor	normal	2.87143	0.000834446	0.00766146	Up
ENSG00000199805.1	tumor	normal	5.57212	0.000835968	0.00767154	Up
ENSG00000267396.2	tumor	normal	-2.23418	0.000836927	0.00767644	Down
ENSG00000223534.1	tumor	normal	3.46732	0.000838409	0.0076825	Up
ENSG00000226733.4	tumor	normal	-3.29495	0.000838439	0.0076825	Down
ENSG00000142686.8	tumor	normal	2.03148	0.000840063	0.00769348	Up
ENSG00000109072.14	tumor	normal	-5.01161	0.000841476	0.00770251	Down
ENSG00000162595.8	tumor	normal	-4.11945	0.000843291	0.00771522	Down
ENSG00000166181.13	tumor	normal	-0.868388	0.00084481	0.0077252	NS
ENSG00000232300.1	tumor	normal	3.80382	0.000851448	0.00778086	Up
ENSG00000168309.18	tumor	normal	-1.61863	0.000851759	0.00778086	Down
ENSG00000142615.8	tumor	normal	3.13126	0.000853859	0.00779204	Up
ENSG00000172236.19	tumor	normal	3.06125	0.00085395	0.00779204	Up
ENSG00000058091.17	tumor	normal	-1.61697	0.000854335	0.00779204	Down
ENSG00000232629.9	tumor	normal	3.11829	0.000854709	0.00779204	Up
ENSG00000160808.13	tumor	normal	-2.34326	0.000860461	0.00784053	Down
ENSG00000105707.15	tumor	normal	-1.87554	0.000866895	0.00789517	Down
ENSG00000248373.7	tumor	normal	-3.97308	0.000869304	0.00791312	Down
ENSG00000067829.20	tumor	normal	-1.4292	0.000869804	0.00791368	Down
ENSG00000120306.11	tumor	normal	-1.22928	0.000870619	0.00791711	Down
ENSG00000241743.4	tumor	normal	2.75866	0.000872568	0.00792805	Up
ENSG00000176390.12	tumor	normal	1.58074	0.0008727	0.00792805	Up
ENSG00000150768.18	tumor	normal	-1.11052	0.000882963	0.00801725	Down
ENSG00000258405.11	tumor	normal	4.47761	0.000883626	0.00801924	Up
ENSG00000140525.20	tumor	normal	2.46887	0.000884821	0.00802605	Up
ENSG00000149212.12	tumor	normal	-1.23278	0.000889335	0.00806294	Down
ENSG00000213619.11	tumor	normal	-0.945699	0.000890977	0.00807378	NS
ENSG00000149289.11	tumor	normal	-2.12805	0.00089546	0.00811033	Down
ENSG00000114738.11	tumor	normal	-1.26028	0.000896557	0.00811366	Down
ENSG00000163930.10	tumor	normal	-1.0178	0.000896725	0.00811366	Down
ENSG00000164062.13	tumor	normal	-1.48229	0.000897257	0.0081144	Down
ENSG00000105366.15	tumor	normal	6.07817	0.000899296	0.00812877	Up
ENSG00000100350.16	tumor	normal	-3.01816	0.000900665	0.00813707	Down
[truncated: 16,243 more rows]
