# Supplementary material for: Integrated metabolomics and transcriptomics analysis unveils key metabolic pathways and potential biomarkers in clear cell renal cell carcinoma
Source: Discov Oncol. 2026 Apr 14;17:796. doi: 10.1007/s12672-026-04612-1 (PMC13212827; doi:10.1007/s12672-026-04612-1)
Supplement: Supplementary file 1 — Additional file 1. [file 12672_2026_4612_MOESM1_ESM.zip › Table S3 DEG_Go(BP,MF,CC).xlsx]

## Sheet: Sheet1
category	ID	Description	GeneRatio	BgRatio	RichFactor	FoldEnrichment	zScore	pvalue	p.adjust	qvalue	geneID	Count
BP	GO:0044282	small molecule catabolic process	139/2248	318/12702	0.437107	2.46981	12.3089	8.2677e-28	4.50011e-24	3.52726e-24	FABP1/HPD/SDS/UPP2/DPEP1/ALDOB/CYP27B1/PAH/AICDA/ALDH6A1/DAO/PRODH2/PIPOX/ENO2/SLC16A3/ALDH4A1/PCK1/ABAT/HOGA1/FUT2/DCXR/HMGCLL1/HK2/HAO2/MIOX/CYP4A11/ADHFE1/PCK2/SCARB1/APOBEC3C/PGAM2/IDO1/CYP4F3/GLYCTK/LDHD/GPT2/AMDHD1/FUT6/SORD/ADTRP/PLIN5/PFKFB2/APOBEC3F/AGXT/ACAD8/CYP24A1/GK/PFKP/HADH/ALDH1B1/ECHS1/RIDA/ACAA1/FTCD/ACAT1/SHMT1/LPIN3/AGXT2/XYLB/TST/ACOX2/FMO1/AADAT/APOBEC3G/ACADSB/GCAT/HIBCH/Q…	139
BP	GO:0016054	organic acid catabolic process	104/2248	221/12702	0.470588	2.65899	11.537	3.92745e-24	7.1257e-21	5.58524e-21	FABP1/HPD/SDS/DPEP1/PAH/ALDH6A1/DAO/PRODH2/PIPOX/SLC16A3/ALDH4A1/PCK1/ABAT/HOGA1/DCXR/HMGCLL1/HAO2/CYP4A11/ADHFE1/PCK2/IDO1/CYP4F3/LDHD/GPT2/AMDHD1/SORD/ADTRP/PLIN5/AGXT/ACAD8/HADH/ECHS1/RIDA/ACAA1/FTCD/ACAT1/SHMT1/LPIN3/AGXT2/XYLB/TST/ACOX2/FMO1/AADAT/ACADSB/GCAT/HIBCH/QDPR/GPT/QPRT/DLST/NOS3/SDSL/GLS/PHYH/ALDH1L1/PEX7/ATP2B4/ECI2/GCDH/BCKDHB/ALDH5A1/BDH2/RENBP/MCCC2/SESN2/IVD/ACADM/PCCB/HGD/IDN…	104
BP	GO:0046395	carboxylic acid catabolic process	104/2248	221/12702	0.470588	2.65899	11.537	3.92745e-24	7.1257e-21	5.58524e-21	FABP1/HPD/SDS/DPEP1/PAH/ALDH6A1/DAO/PRODH2/PIPOX/SLC16A3/ALDH4A1/PCK1/ABAT/HOGA1/DCXR/HMGCLL1/HAO2/CYP4A11/ADHFE1/PCK2/IDO1/CYP4F3/LDHD/GPT2/AMDHD1/SORD/ADTRP/PLIN5/AGXT/ACAD8/HADH/ECHS1/RIDA/ACAA1/FTCD/ACAT1/SHMT1/LPIN3/AGXT2/XYLB/TST/ACOX2/FMO1/AADAT/ACADSB/GCAT/HIBCH/QDPR/GPT/QPRT/DLST/NOS3/SDSL/GLS/PHYH/ALDH1L1/PEX7/ATP2B4/ECI2/GCDH/BCKDHB/ALDH5A1/BDH2/RENBP/MCCC2/SESN2/IVD/ACADM/PCCB/HGD/IDN…	104
BP	GO:0009081	branched-chain amino acid metabolic process	23/2248	27/12702	0.851852	4.81327	9.19773	3.85854e-14	3.00029e-11	2.35168e-11	SDS/ALDH6A1/HMGCLL1/ACAD8/ECHS1/ACAT1/ACADSB/HIBCH/SDSL/BCKDHB/BCAT1/MCCC2/IVD/PCCB/HSD17B10/AUH/HMGCL/HIBADH/PPM1K/DBT/PCCA/DLD/BCAT2	23
BP	GO:0072521	purine-containing compound metabolic process	152/2248	493/12702	0.308316	1.7421	7.79328	2.86497e-13	1.73267e-10	1.3581e-10	ATP6V1B1/TREM2/ASPDH/ALDOB/SLC22A12/ACSF2/ACOT11/NUDT10/PTHLH/PIPOX/ENO2/NCOR1/SLC16A9/DCXR/NNMT/HK2/VNN1/PCK2/ENPP1/PGAM2/IDO1/FMO5/ALDOC/GPD1/SUCLG1/PDK1/PFKFB2/SLC2A9/ACP3/FBP1/IGF1/PFKP/P2RX7/G6PC1/GLYAT/PC/PDE10A/SLC17A1/SLC4A4/SLC4A7/DDIT4/ACAT1/SHMT1/PDE4A/MACROD1/FMO1/ACOT1/AADAT/GMPR/AK4/OGDHL/GPD1L/LDHA/ACOT2/UCP2/ND4/ND4L/PDE1A/ACSS2/TIGAR/QPRT/ATP6/DLST/NOS3/ND6/FHIT/SUCLG2/ALDH1L1/PK…	152
BP	GO:0006091	generation of precursor metabolites and energy	139/2248	454/12702	0.306167	1.72995	7.34458	5.52316e-12	2.55532e-09	2.00291e-09	COX4I2/TYRP1/ALDOB/ADH1C/PPP1R1A/ADH6/ENO2/NCOR1/GCGR/ALDH4A1/HMGCLL1/HK2/ENPP1/PGAM2/IDO1/ALDOC/GPD1/SUCLG1/PFKFB2/AKR7A3/GFPT2/ADH1B/FBP1/IGF1/PFKP/P2RX7/G6PC1/RUBCNL/SLC4A4/COX3/DDIT4/ACAT1/XYLB/COX2/AK4/NDUFAF1/OGDHL/LDHA/MTCO2P12/AKR1B1/UCP2/QDPR/COX1/ND4/ND4L/ACSS2/TIGAR/OXCT1/ATP6/DLST/ND6/NOX4/SUCLG2/ALDH1L1/PHGDH/PKLR/IDH1/PHKA2/PPIF/COQ10A/CAVIN3/ATP8/NQO2/SLC25A33/ND5/KL/PPARGC1A/ALDH2…	139
BP	GO:0006935	chemotaxis	110/2248	333/12702	0.33033	1.86648	7.43004	5.63364e-12	2.55532e-09	2.00291e-09	TREM2/DPEP1/TNFAIP6/CXCL11/KLRK1/PF4/PLA2G7/CCR10/SEMA5B/HOXB9/PGF/CXCR4/FGF1/NTF3/PDGFRA/HRG/CCL11/HGF/PLXNA3/CXCL10/CYSLTR1/EFNB2/CXCL9/CCL20/LGALS9/EDN1/SLIT2/MMP2/KDR/PTN/DEFB1/CCL4/NTRK3/FCER1G/SEMA4F/ALOX5/SEMA6A/CCN3/VEGFA/LGMN/ANGPT2/SEMA3E/NCKAP1L/PDGFD/TYMP/FPR3/SUCNR1/GREM1/CAMK1D/VEGFC/CDH13/DOCK2/LSP1/FLT1/LOX/NUP85/TRPM4/ANGPT1/GPNMB/SEMA3B/TUBB2B/S1PR1/ANXA1/BST1/ADGRE2/CXCL12/DUSP…	110
BP	GO:0170039	proteinogenic amino acid metabolic process	56/2248	129/12702	0.434109	2.45287	7.6909	8.17e-12	3.17638e-09	2.4897e-09	HPD/SDS/PAH/NAT8L/DAO/PRODH2/PIPOX/ALDH4A1/PSAT1/ASS1/ADHFE1/GLYATL1/GPT2/AMDHD1/SLC38A1/AGXT/GFPT2/BHMT/CTH/GLYAT/RIDA/RIMKLA/MSRA/FTCD/SHMT1/AGXT2/PLOD2/ADI1/AADAT/NAGS/GCAT/UCP2/QDPR/GPT/DLST/NOS3/SDSL/GLS/PHGDH/ATP2B4/ALDH5A1/HGD/ASL/BHMT2/GCSH/OAT/ASPA/SEPHS2/DDO/MPST/ARG2/DHFR/SLC25A13/DDAH1/SEPHS1/SHMT2	56
BP	GO:0170033	L-amino acid metabolic process	59/2248	143/12702	0.412587	2.33127	7.42388	2.91984e-11	9.93294e-09	7.7856e-09	HPD/SDS/PAH/NAT8L/DAO/EGLN3/PRODH2/PIPOX/ALDH4A1/PSAT1/ASS1/ADHFE1/GLYATL1/GPT2/AMDHD1/SLC38A1/AGXT/GFPT2/BHMT/CTH/GLYAT/RIDA/RIMKLA/MSRA/FTCD/SHMT1/AGXT2/PLOD2/ADI1/AADAT/NAGS/GCAT/UCP2/QDPR/GPT/DLST/NOS3/SDSL/GLS/PHGDH/ATP2B4/ALDH5A1/HGD/ASL/P4HA1/BHMT2/GCSH/OAT/ASPA/SEPHS2/DDO/MPST/ARG2/DHFR/SLC25A13/DDAH1/SEPHS1/SHMT2/ICMT	59
BP	GO:0060326	cell chemotaxis	77/2248	224/12702	0.34375	1.94231	6.59813	1.14707e-09	3.46863e-07	2.71877e-07	DPEP1/TNFAIP6/CXCL11/KLRK1/PF4/PLA2G7/CCR10/HOXB9/PGF/CXCR4/FGF1/PDGFRA/HRG/CCL11/HGF/CXCL10/CXCL9/CCL20/LGALS9/EDN1/SLIT2/MMP2/KDR/PTN/CCL4/FCER1G/ALOX5/CCN3/VEGFA/LGMN/NCKAP1L/PDGFD/GREM1/CAMK1D/VEGFC/FLT1/LOX/NUP85/TRPM4/S1PR1/ANXA1/BST1/ADGRE2/CXCL12/DUSP1/VAV1/CCL5/AIF1/CORO1A/CCL28/PLA2G1B/PRKCD/DOCK4/PREX1/SLC8B1/GPSM3/CX3CL1/ITGB2/CSF1R/RAB13/RHOG/ITGA1/VCAM1/WNK1/C1QBP/CD74/HSD3B7/MET/SE…	77
BP	GO:1901615	organic hydroxy compound metabolic process	126/2248	436/12702	0.288991	1.6329	6.23596	3.25454e-09	8.54492e-07	6.69766e-07	SLC6A3/TYRP1/IYD/DIO1/CYP27B1/PAH/ADH1C/APOC1/ADH6/DAO/LRAT/NUDT10/TTPA/FGF1/SLC34A1/CYP8B1/PLEK/SLC26A7/PCK1/ABAT/PSAT1/ALOX15B/PLB1/MIOX/MOGAT3/CYP4A11/PCK2/SCARB1/CUBN/FMO5/CYP4F3/GNB3/GPD1/INPP5J/NR5A2/LDHD/SORD/LGMN/PFKFB2/DDC/DHRS4/ACP3/ADH1B/PTH1R/GCH1/IGF1/PNLIP/MOXD1/CYP24A1/GDPD3/GK/ALDH1B1/ABCG1/LRP2/ACAA1/APOE/ACOX2/SMPD1/CYP11A1/TM7SF2/LDHA/HSD11B2/AKR1B1/QDPR/ALOX12/ACSS2/TIGAR/PRKN…	126
BP	GO:0046434	organophosphate catabolic process	72/2248	209/12702	0.344498	1.94653	6.39811	3.56105e-09	8.81037e-07	6.90572e-07	UPP2/ENPP6/PLA2G7/ALDOB/PLA2G4F/APOC1/NUDT10/ENO2/NCOR1/PLB1/HK2/VNN1/ENPP1/SCARB1/PGAM2/ALDOC/GPD1/PLA2G10/SUCLG1/PFKFB2/DPYS/TYMP/PNLIPRP2/FBP1/IGF1/GDPD3/PFKP/P2RX7/PDE10A/SLC4A4/DDIT4/ACAT1/ABHD6/PDE4A/ENTPD5/SMPD1/OGDHL/GPD1L/LDHA/OGG1/UCP2/PDE1A/TIGAR/PRKCD/FHIT/SUCLG2/PKLR/IDH1/PLA2G4C/PLA2G4A/NUDT4/PLCB1/SAMHD1/ENPP2/PNP/NUDT4B/PLD1/PKM/NUPR1/LIPA/HPRT1/PPARA/PFKM/GIT1/NUDT12/HK1/SMPDL3A/…	72
BP	GO:0170040	proteinogenic amino acid catabolic process	28/2248	52/12702	0.538462	3.0425	6.84375	3.84477e-09	9.09872e-07	7.13173e-07	HPD/SDS/PAH/DAO/PRODH2/PIPOX/ALDH4A1/ADHFE1/GPT2/AGXT/RIDA/SHMT1/AGXT2/AADAT/GCAT/QDPR/GPT/DLST/NOS3/SDSL/GLS/ATP2B4/HGD/GCSH/OAT/DDO/ARG2/DDAH1	28
BP	GO:0010035	response to inorganic substance	124/2248	430/12702	0.288372	1.6294	6.15719	5.01048e-09	1.13634e-06	8.90679e-07	FABP1/DPEP1/SLC6A3/SLC13A2/SLC30A2/UMOD/INHBB/CPNE6/AQP2/MT1G/MT1H/PCSK1/CAV1/CHP2/KCNJ10/TFR2/TRPC3/CACNG2/SLC34A1/TFAP2A/ABAT/MTTP/MT1M/ASS1/MT1F/NEFL/EDN1/SYT6/FGA/BLM/ENPP1/MMP2/KDR/KCNMA1/PGAM2/FBLN5/KCNK3/SLC30A8/NEUROD2/RYR1/LGMN/TF/HOMER1/PDGFD/SUCNR1/GCH1/TESMIN/SYT5/FBP1/MT1X/P2RX7/CD36/HBB/CPA1/SLC12A3/EEF2K/CCNA2/MT1E/D2HGDH/SMPD1/ASPN/MAP1B/OGG1/UCP2/COX1/SLC41A1/MEF2C/TIGAR/SDC1/PRK…	124
BP	GO:0002250	adaptive immune response	105/2248	350/12702	0.3	1.69511	6.11495	7.87119e-09	1.71372e-06	1.34324e-06	TREM2/LILRB1/KLRK1/HLA-G/C7/AICDA/CD8B/NLRP3/CD70/KLRD1/CR2/GAPT/CD84/FCGR1A/SASH3/PRDM1/SAMSN1/BATF/LILRB4/RNF125/FGA/C1QB/RAPGEF4/IL27RA/FCGR3A/MYO1G/CD86/TRBC1/FCER1G/PRF1/BTK/ULBP3/CFI/NCKAP1L/C3/HLA-DQB2/TRBC2/INPP5D/IL18R1/CLEC10A/HLA-DPA1/LAIR1/P2RX7/C1QA/HLA-F/TNFSF13B/HLA-DOA/DUSP10/HLA-DPB1/CLEC7A/TRPM4/SLC15A4/ANXA1/PYCARD/HLA-DQA1/BTN3A2/HLA-DQB1/CTSS/C1QC/BTN3A1/HLA-DQA1/MEF2C/HLA-B/…	105
BP	GO:0019693	ribose phosphate metabolic process	121/2248	420/12702	0.288095	1.62784	6.06758	8.20265e-09	1.71719e-06	1.34597e-06	ATP6V1B1/TREM2/UPP2/ALDOB/ACSF2/ACOT11/NUDT10/PTHLH/PIPOX/ENO2/NCOR1/HK2/VNN1/ENPP1/PGAM2/ALDOC/GPD1/SUCLG1/PDK1/PFKFB2/DPYS/FBP1/IGF1/PFKP/P2RX7/GLYAT/PDE10A/SLC4A4/DDIT4/ACAT1/PDE4A/ENTPD5/ACOT1/AADAT/AK4/OGDHL/LDHA/ACOT2/UCP2/ND4/ND4L/PDE1A/ACSS2/TIGAR/ATP6/DLST/ND6/SUCLG2/PKLR/ACSM3/PANK1/GCDH/PARG/ATP8/GIMAP7/ND5/PPARGC1A/MCCC2/TPST2/ND2/NDUFV1/NUDT4/AK3/TGFB1/LRRK2/NDUFB1/NME6/PNP/ABHD14B/N…	121
BP	GO:0050865	regulation of cell activation	133/2248	474/12702	0.280591	1.58544	6.02376	9.05803e-09	1.82603e-06	1.43128e-06	TREM2/SFRP1/LILRB1/KLRK1/PGLYRP2/HLA-G/CAV1/SOX11/NLRP3/GJD4/CD70/KLRD1/PDGFRA/IKZF3/PIK3R6/HAVCR1/PLEK/PCK1/HRG/FCHO1/CD84/SASH3/LILRA5/PRDM1/SAMSN1/EFNB2/BATF/LCK/LILRB4/LGALS9/RHOH/VNN1/EMILIN1/IL27RA/FCGR3A/IDO1/CD86/FCER1G/BTK/LAPTM5/TYROBP/VSIG4/PRLR/PLA2G10/NCKAP1L/CELA2A/HLA-DQB2/INPP5D/IGF1/LST1/HLA-DPA1/TNFSF13B/HLA-DOA/DUSP10/HLA-DPB1/RUNX3/SPI1/RUNX1/APOE/CLEC7A/GPNMB/SLC15A4/ANXA1/BS…	133
BP	GO:0002399	MHC class II protein complex assembly	12/2248	13/12702	0.923077	5.21571	7.05188	1.00329e-08	1.88307e-06	1.47598e-06	HLA-DQB2/HLA-DPA1/HLA-DOA/HLA-DPB1/HLA-DQA1/HLA-DQB1/HLA-DQA1/HLA-DRA/HLA-DMB/HLA-DMA/HLA-DRB1/B2M	12
BP	GO:0002503	peptide antigen assembly with MHC class II protein complex	12/2248	13/12702	0.923077	5.21571	7.05188	1.00329e-08	1.88307e-06	1.47598e-06	HLA-DQB2/HLA-DPA1/HLA-DOA/HLA-DPB1/HLA-DQA1/HLA-DQB1/HLA-DQA1/HLA-DRA/HLA-DMB/HLA-DMA/HLA-DRB1/B2M	12
BP	GO:0046034	ATP metabolic process	68/2248	198/12702	0.343434	1.94053	6.18522	1.11248e-08	2.01841e-06	1.58207e-06	ATP6V1B1/TREM2/ALDOB/ENO2/NCOR1/HK2/ENPP1/PGAM2/ALDOC/GPD1/PFKFB2/FBP1/IGF1/PFKP/P2RX7/SLC4A4/DDIT4/AK4/OGDHL/LDHA/UCP2/ND4/ND4L/TIGAR/ATP6/ND6/PKLR/PARG/ATP8/ND5/PPARGC1A/ND2/NDUFV1/TGFB1/NDUFB1/HSPA1B/ATP5F1A/HSPA1A/PKM/NUPR1/NDUFC2/LIPA/SDHB/SDHD/NDUFS2/ATP5MC3/NDUFB2/HSPA8/ND1/PPARA/SLC25A13/ATP5F1B/TMSB4X/SPHK2/SDHC/NDUFS1/NDUFS7/PFKM/GIT1/ATP6V1B2/HK1/ATP5MJ/INSR/ATP5F1D/FOXK1/ATP5F1C/COX11…	68
BP	GO:0001525	angiogenesis	125/2248	443/12702	0.282167	1.59434	5.90457	1.7906e-08	3.0457e-06	2.38727e-06	ANGPTL4/SFRP1/APOH/FGF9/PF4/HLA-G/CAV1/ARHGAP22/PGF/CXCR4/FGF1/STAB2/APOLD1/TCF21/PDGFRA/DCN/PIK3R6/HRG/CCL11/ESM1/CLDN5/PDE3B/CRIPTO/CXCL10/CYSLTR1/EFNB2/HK2/EDN1/ROBO4/PLK2/ADAM12/EMILIN1/ADM/OVOL2/SLIT2/FLT4/MMP2/KDR/ANXA3/DLL4/ECM1/TGFBI/CCN2/ALOX5/TAL1/RGCC/ITGA5/SEMA6A/ADTRP/CCN3/VEGFA/ANGPT2/SEMA3E/APLN/FOXC2/C3/TYMP/CDC42/GREM1/VASH1/VEGFC/CELA1/CDH13/NOTCH4/GPR4/FLT1/ANXA2/RUNX1/RASIP1/A…	125
BP	GO:0048002	antigen processing and presentation of peptide antigen	29/2248	58/12702	0.5	2.82518	6.4603	1.87916e-08	3.09948e-06	2.42942e-06	TREM2/HLA-G/FCGR1A/FCER1G/ULBP3/LGMN/HLA-DQB2/MARCHF1/HLA-DPA1/HLA-F/HLA-DOA/HLA-DPB1/PYCARD/HLA-DQA1/HLA-DQB1/CTSS/HLA-DQA1/HLA-B/HLA-DRA/TAP1/HLA-DMB/HLA-DMA/CD74/TAPBP/HLA-DRB1/HLA-A/HLA-E/B2M/HLA-C	29
BP	GO:0170035	L-amino acid catabolic process	28/2248	55/12702	0.509091	2.87654	6.46729	1.98441e-08	3.17681e-06	2.49003e-06	HPD/SDS/PAH/DAO/PRODH2/PIPOX/ALDH4A1/ADHFE1/GPT2/AGXT/RIDA/SHMT1/AGXT2/AADAT/GCAT/QDPR/GPT/DLST/NOS3/SDSL/GLS/ATP2B4/HGD/GCSH/OAT/DDO/ARG2/DDAH1	28
BP	GO:0003013	circulatory system process	124/2248	441/12702	0.281179	1.58876	5.83542	2.55179e-08	3.85249e-06	3.01965e-06	SLC22A8/KCNJ5/UMOD/KNG1/SLC13A3/CAV1/KCNJ2/CXCR4/SLC6A20/SCNN1A/HRH2/GCGR/CYP2J2/SCN2A/ABAT/SLC7A8/CLDN5/SLC22A3/CXCL10/ABCC2/CYSLTR1/SLC29A4/EDN1/WNK4/CYP4A11/SLC2A4/FGA/ANK2/SLC2A1/EMILIN1/SLC1A3/ADM/SLIT2/MMP2/SLC15A2/KCNMA1/ADRA1B/IRX3/GNB3/HRH1/STC1/VEGFA/SLC38A1/TBXAS1/APLN/FOXC2/CDC42/SUCNR1/GCH1/VEGFC/SH3GL2/CD36/HBB/THRB/GPR4/LRP2/APOE/NAV2/KCNK6/TRPM4/SLC4A4/ANGPT1/NPY1R/PTGS1/PTP4A3/CL…	124
BP	GO:0043648	dicarboxylic acid metabolic process	37/2248	85/12702	0.435294	2.45957	6.26082	2.56589e-08	3.85249e-06	3.01965e-06	PRODH2/ALDH4A1/PCK1/HOGA1/ASS1/ADHFE1/PCK2/GPT2/AMDHD1/FTCD/D2HGDH/SHMT1/AADAT/NAGS/OGDHL/L2HGDH/QPRT/FOLR1/DLST/GLS/SUCLG2/PHYH/ALDH1L1/IDH1/ALDH5A1/GRHPR/MTHFD1L/ASL/OAT/ASPA/DDO/MDH1/IDH2/MTHFD2/DHFR/KGD4/FH	37
BP	GO:0050920	regulation of chemotaxis	62/2248	178/12702	0.348315	1.9681	6.03164	2.6896e-08	3.85249e-06	3.01965e-06	TREM2/TNFAIP6/KLRK1/PLA2G7/SEMA5B/PGF/CXCR4/FGF1/NTF3/PDGFRA/HRG/PLXNA3/CXCL10/EFNB2/LGALS9/EDN1/SLIT2/KDR/PTN/CCL4/NTRK3/SEMA4F/SEMA6A/CCN3/VEGFA/LGMN/ANGPT2/SEMA3E/NCKAP1L/PDGFD/SUCNR1/GREM1/CAMK1D/VEGFC/CDH13/SEMA3B/TUBB2B/S1PR1/BST1/CXCL12/DUSP1/CCL5/AIF1/SLC8B1/GPSM3/CSF1R/TGFB1/WNK1/C1QBP/CD74/MET/SEMA5A/STK39/ADAM17/ADGRA2/LYN/STX3/TMSB4X/CYRIB/AKIRIN1/RYK/DUSP3	62
BP	GO:0009636	response to toxic substance	67/2248	198/12702	0.338384	1.91199	5.99755	2.77375e-08	3.87116e-06	3.03428e-06	FABP1/SLC22A8/ALB/INHBB/MT1G/MT1H/TTPA/MT1M/SLC23A1/ASS1/SLC47A2/GPX3/MT1F/NEFL/SLC15A2/FBLN5/CCL4/BPHL/DDC/GCH1/MT1X/CD36/GLYAT/HBB/MT1E/APOE/PTGS1/CLIC2/GSTM3/PDZK1/MAP1B/GPX8/CCL5/MTARC2/SDC1/PRKN/NOS3/HBA2/EPHX2/ALAD/CP/SOD3/SESN2/AHR/TXNDC17/CYTB/CLDN1/AIFM1/MT2A/SLC30A4/AKR1A1/SLC39A8/NUPR1/CAT/MPST/FECH/LYN/DHFR/TXNRD2/TYMS/SOD1/PRDX4/PRDX3/MDM2/GSR/ADH5/PRDX2	67
BP	GO:0006090	pyruvate metabolic process	42/2248	104/12702	0.403846	2.28187	6.08677	4.25216e-08	5.16813e-06	4.05087e-06	SDS/ALDOB/ENO2/NCOR1/SLC16A3/PCK1/HOGA1/HK2/PCK2/PGAM2/ALDOC/GPD1/PDK1/PFKFB2/FBP1/IGF1/PFKP/P2RX7/PC/SLC4A4/DDIT4/OGDHL/LDHA/UCP2/TIGAR/PKLR/LDHB/PDHB/PKM/NUPR1/LIPA/PDHX/PDK2/PPARA/PDHA1/PFKM/GIT1/HK1/DLD/INSR/DLAT/FOXK1	42
BP	GO:0006000	fructose metabolic process	11/2248	12/12702	0.916667	5.17949	6.71675	5.26077e-08	6.09242e-06	4.77534e-06	ALDOB/PFKFB4/ALDOC/GLYCTK/SORD/PFKFB2/FBP1/AKR1B1/PFKFB3/TKFC/KHK	11
BP	GO:1902600	proton transmembrane transport	49/2248	131/12702	0.374046	2.11349	5.94037	6.10351e-08	6.92113e-06	5.4249e-06	ATP6V1B1/ATP6V1G3/COX4I2/CHP2/ATP6V0D2/SLC9A2/SLC47A2/SLC9B2/SLC15A2/SLC2A9/SLC36A2/COX3/SLC15A4/ATP6V0A4/SLC15A3/COX2/MTCO2P12/UCP2/COX1/ATP6V0E2/ND4/ATP6/SLC15A1/PPIF/ATP8/ND5/SLC25A5/LETM1/GHITM/CYTB/UQCRFS1/UQCRC1/ATP5F1A/ATP1A1/ATP5MC3/CHP1/SLC25A13/ATP5F1B/NDUFA4/TMSB4X/SPHK2/NDUFS7/ATP6V1B2/SLC25A3/ATP6V1D/ATP5F1D/SLC25A4/ATP5F1C/COX5A	49
BP	GO:0072001	renal system development	85/2248	278/12702	0.305755	1.72763	5.68822	8.31423e-08	9.23558e-06	7.23901e-06	CALB1/SFRP1/UMOD/GPC3/NPHS2/AQP2/STRA6/IRX2/IRX1/TFAP2B/SOX11/FGF1/TCF21/PDGFRA/SLC34A1/TFAP2A/ERBB4/ASS1/COL4A4/TACSTD2/PRDM1/EFNB2/EDN1/WNK4/CYP4A11/LHX1/SLIT2/HPGD/IRX3/MME/CYP4A22/DACT2/FOXD1/VEGFA/ANGPT2/FOXC2/PDGFD/DDC/GREM1/PECAM1/KLF15/GPR4/RGN/LRP2/NUP85/ANGPT1/ACAT1/AKR1B1/MYC/MEF2C/SDC1/TTC8/RBP4/FREM2/CTSH/CD24/RPGRIP1L/WDPCP/CDKN1C/GLIS2/LRRK2/CD34/AQP1/PAX8/CAT/RDH10/MPST/SPRY1/ARG2…	85
BP	GO:0007162	negative regulation of cell adhesion	74/2248	232/12702	0.318966	1.80227	5.71882	8.69656e-08	9.46708e-06	7.42046e-06	CDKN2A/LILRB1/KNG1/HLA-G/PLG/HRG/ASS1/PDE3B/PLXNA3/TACSTD2/LILRB4/LGALS9/FZD7/FBLN1/MMP2/IDO1/CD86/TGFBI/LAPTM5/RGCC/DACT2/VSIG4/SEMA6A/ADTRP/VEGFA/ANGPT2/SEMA3E/CDH13/NOTCH4/AKNA/RUNX3/SPI1/RUNX1/AJAP1/ANGPT1/FXYD5/GPNMB/ANXA1/CXCL12/SH2B3/UBASH3B/DUSP1/MAP4K4/ALOX12/CCL28/SNAI2/PRKCD/CX3CL1/PLXNB1/PRNP/TNC/KLF4/DLC1/TGFB1/WNK1/CD74/FAM107A/EPB41L5/LPXN/SEMA5A/CORO1C/ARG2/CBLB/HLA-DRB1/CD9/PPARA…	74
BP	GO:0002443	leukocyte mediated immunity	88/2248	292/12702	0.30137	1.70285	5.63433	1.0217e-07	1.09042e-05	8.54689e-06	TREM2/LILRB1/KLRK1/HLA-G/C7/AICDA/NLRP3/CD70/KLRD1/CR2/PIK3R6/GAPT/CD84/FCGR1A/NKG7/SASH3/BATF/LILRB4/LGALS9/C1QB/IL27RA/ANXA3/FCGR3A/MYO1G/FCER1G/PRF1/BTK/TYROBP/ULBP3/CFI/NCKAP1L/C3/INPP5D/IL18R1/P2RX7/C1QA/HLA-F/SPI1/CLEC7A/TRPM4/SLC15A4/ADGRE2/TLR3/BTN3A2/C1QC/BCR/VAV1/CORO1A/HLA-B/PLA2G1B/HLA-DRA/PRKCD/LAMP1/CTSH/ICAM1/ITGB2/BTN3A3/AHR/TLR4/CBL/TGFB1/C1QBP/CD74/PRKCZ/HPRT1/ADAM17/ARRB2/HLA-D…	88
BP	GO:0044242	cellular lipid catabolic process	63/2248	188/12702	0.335106	1.89347	5.72317	1.07346e-07	1.12362e-05	8.80714e-06	FABP1/ENPP6/PLA2G7/PNPLA1/PLA2G4F/APOC1/APOC3/PCK1/PLB1/HAO2/CYP4A11/PCK2/SCARB1/CYP4F3/PLA2G10/ADTRP/PLIN5/PNLIPRP2/GDPD3/HADH/ECHS1/ACAA1/ACAT1/ABHD6/LPIN3/ACOX2/SMPD1/PRKCD/PHYH/PEX7/IDH1/ECI2/GCDH/BDH2/PLA2G4C/SESN2/PLA2G4A/IVD/ACADM/PCCB/PLCB1/ENPP2/HSD17B10/AUH/GBA3/ABCD3/ECHDC1/PLD1/ETFA/HACL1/CRAT/ECHDC2/PPARA/EHHADH/PCCA/NAPEPLD/ACADS/PNPLA4/GBA2/ETFB/GM2A/ACAA2/DECR1	63
BP	GO:0032102	negative regulation of response to external stimulus	96/2248	329/12702	0.291793	1.64874	5.52846	1.50241e-07	1.48684e-05	1.16541e-05	TREM2/SLC6A3/APOH/TNFAIP6/LILRB1/KLRK1/SEMA5B/KNG1/HLA-G/PLG/NLRP3/VTN/KLRD1/PDGFRA/HRG/RGMA/HGF/PLXNA3/NPY5R/LGALS9/EDN1/FGA/PLK2/SLIT2/MAPKBP1/SEMA4F/ALOX5/VSIG4/PLA2G10/SEMA6A/ADTRP/CCN3/ANGPT2/SEMA3E/GREM1/NLRC5/C1QTNF3/IGF1/A2M/HLA-F/ANXA2/DUSP10/NLRC3/APOE/AJAP1/SEMA3B/PLAT/HCK/SH2B3/UBASH3B/DUSP1/BCR/AIF1/ALOX12/HLA-B/NOS3/PRKCD/CARD16/CD109/OAS3/ACP5/IFI16/AHR/SIRPA/KLF4/CD200/SAMHD1/TGFB…	96
BP	GO:0070661	leukocyte proliferation	76/2248	247/12702	0.307692	1.73857	5.43557	3.01793e-07	2.52717e-05	1.98084e-05	TREM2/LILRB1/HLA-G/SOX11/CD70/CR2/IKZF3/GAPT/CD180/SASH3/LILRB4/LGALS9/FCGR3A/IDO1/CD86/BTK/TYROBP/VSIG4/PRLR/NCKAP1L/GREM1/INPP5D/IGF1/LST1/HLA-DPA1/P2RX7/DOCK2/TNFSF13B/HLA-DPB1/CSF2RA/GPNMB/CSF2RA/ANXA1/BST1/PYCARD/PLCL2/BTN3A1/CCL5/AIF1/MEF2C/CORO1A/PRKCD/CD276/HLA-DMB/CX3CL1/CD24/PRNP/NMB/GJA1/CSF1R/IL15/AHR/TLR4/VCAM1/NPR3/PNP/PSMB10/CD74/TNFAIP3/LIPA/HPRT1/ARG2/CBLB/HLA-DRB1/LYN/STAT6/HLA-…	76
BP	GO:0006631	fatty acid metabolic process	92/2248	317/12702	0.290221	1.63985	5.34978	3.55733e-07	2.93372e-05	2.2995e-05	FABP1/ATP6V1B1/TYRP1/PM20D1/PLA2G4F/CAV1/ACSF2/APOC1/ACOT11/APOC3/NCOR1/CYP2J2/PCK1/ALOX15B/GGT5/TRIB3/HAO2/CYP2B6/EDN1/CYP4A11/PCK2/HPGD/CYP4F3/SCD/FMO4/ALOX5/CYP4A22/PLA2G10/ADTRP/PDK1/PLIN5/TBXAS1/C3/HADH/CD36/ECHS1/RGN/HPGDS/ACAA1/ACAT1/ABHD6/LPIN3/PTGS1/ACOX2/FMO1/ACOT1/ACADSB/AKR1B1/ACOT2/ALOX12/ACSS2/PLA2G1B/PHYH/PEX7/ACSM3/ECI2/GCDH/BDH2/FABP5/ECHDC3/PPARGC1A/PLA2G4C/SESN2/PLA2G4A/IVD/FAB…	92
BP	GO:0006575	cellular modified amino acid metabolic process	54/2248	160/12702	0.3375	1.907	5.35374	6.62508e-07	4.9229e-05	3.85865e-05	DPEP1/IYD/DIO1/EGLN3/ALDH4A1/SLC26A7/HOGA1/ASS1/GGT5/CKMT1B/GGT6/CHAC2/GATM/VNN1/CHDH/PLA2G10/CKMT2/GGH/GCH1/BHMT/HPGDS/FTCD/SHMT1/AGXT2/PLOD2/GSTM3/GGACT/FOLR1/ALDH1L1/IDH1/MTHFD1L/ACADM/HPN/DMGDH/P4HA1/BHMT2/ALDH7A1/HAGH/GSS/PCYOX1/PAX8/CRYM/SLC25A42/MTHFD2/CRAT/ALDH9A1/DHFR/OSBPL10/TYMS/SOD1/GSR/MMACHC/SHMT2/ICMT	54
BP	GO:0044283	small molecule biosynthetic process	131/2248	498/12702	0.263052	1.48634	5.13426	6.6929e-07	4.9229e-05	3.85865e-05	SDS/ALDOB/CYP27B1/PAH/PLA2G4F/APOC1/FGF1/ENO2/APOC3/CYP8B1/PLEK/PCK1/ABAT/PSAT1/HOGA1/ALOX15B/ASS1/GGT5/GGT6/NNMT/HMGCLL1/GATM/TRIB3/EDN1/CYP4A11/SLC1A3/ADM/PCK2/NANP/PGAM2/IDO1/SCD/ALDOC/GPD1/ALOX5/CYP4A22/GGTA1/PLA2G10/SORD/SLC38A1/TBXAS1/AGXT/PTH1R/SLC25A10/GCH1/C1QTNF3/FBP1/BHMT/MOXD1/CASP1/G6PC1/CTH/ABCG1/RGN/PC/HPGDS/APOE/SHMT1/AGXT2/PLOD2/PTGS1/PYCARD/ACOX2/ADI1/FMO1/NAGS/TM7SF2/AKR1B1/QDP…	131
BP	GO:0045807	positive regulation of endocytosis	44/2248	121/12702	0.363636	2.05467	5.40542	7.10744e-07	5.09024e-05	3.98981e-05	TREM2/GPC3/TFR2/VTN/NTF3/FCGR1A/TUB/FCER1G/BTK/VEGFA/TF/APLN/NCKAP1L/C3/CDC42/GREM1/CAMK1D/CD36/DOCK2/EEF2K/COLEC11/ANXA2/APOE/CLEC7A/ANGPT1/PYCARD/SMPD1/BCR/IL15RA/BIN1/IL15/SIRPA/CBL/LRRK2/CD47/NLGN1/ARRB2/MYO18A/RAB31/SOD1/B2M/INSR/NEDD4L/FMR1	44
BP	GO:0170041	non-proteinogenic amino acid metabolic process	28/2248	64/12702	0.4375	2.47203	5.47449	1.10962e-06	7.19004e-05	5.63568e-05	DPEP1/DAO/EGLN3/ALDH4A1/ABAT/HOGA1/ASS1/SLC1A3/IDO1/SLC38A1/BHMT/CTH/HNF4A/AGXT2/PLOD2/AADAT/NOX4/PHGDH/ATP2B4/ALDH5A1/ASL/P4HA1/DDO/MPST/ARG2/DDAH1/UPB1/ICMT	28
BP	GO:0006814	sodium ion transport	55/2248	167/12702	0.329341	1.8609	5.19305	1.26254e-06	8.08472e-05	6.33694e-05	ATP6V1B1/CNTN1/SLC6A3/SLC13A2/UMOD/SLC13A3/SLC12A1/CHP2/SLC34A3/CLCNKB/SLC17A4/SLC6A20/SCNN1A/SLC34A1/SLC9A2/SCN2A/HECW2/SLC23A1/SLC5A12/EDN1/WNK4/SLC9B2/HECW1/FXYD4/HCN3/SLC6A19/SLC38A1/P2RX7/SLC12A3/SLC5A2/SLC17A1/TRPM4/SLC4A4/SLC4A7/FXYD5/GPD1L/MFSD4B/SLC41A1/TPCN1/NOS3/SLC8B1/ATP2B4/SLC5A8/PTPN3/YWHAH/SCN1B/WNK1/RANGRF/ATP1A1/NHERF1/STK39/MLLT6/SNTA1/CHP1/NEDD4L	55
BP	GO:0071474	cellular hyperosmotic response	13/2248	19/12702	0.684211	3.86603	5.79726	1.51326e-06	9.57753e-05	7.50703e-05	PCK1/SLC2A1/FBP1/EFHD1/AKR1B1/RCSD1/LETM1/AQP1/WNK1/ARHGEF2/STK39/YBX3/MICU1	13
BP	GO:0007186	G protein-coupled receptor signaling pathway	122/2248	466/12702	0.261803	1.47928	4.88806	2.10387e-06	0.000130129	0.000101998	TREM2/CXCL11/PF4/CCR10/CAV1/CXCR4/PTHLH/ATRNL1/APOC3/RGS5/HRH2/RORB/PIK3R6/GCGR/PLEK/PALM/GPR27/RGS1/CCL11/ALOX15B/PDE3B/NPY5R/PTGFR/PCSK1N/CXCL10/CYSLTR1/MTNR1A/CXCL9/CCL20/NXPH2/EDN1/TMEM145/GNA15/FZD7/RAPGEF4/ADM/SLIT2/PDGFRL/TUB/OR2I1P/ADRA1B/HPGD/DEFB1/CCL4/GNB3/HRH1/DGKI/LPAR2/HOMER1/APLN/C3/GNAO1/CDC42/FPR3/ACP3/SUCNR1/PTH1R/ENTREP1/GPR85/NECAB2/GIT2/GPR34/ADGRL1/GPR4/TGM2/ADGRL4/APOE/GPR6…	122
BP	GO:0001818	negative regulation of cytokine production	66/2248	216/12702	0.305556	1.7265	4.99373	2.33468e-06	0.000141197	0.000110672	TREM2/LILRB1/INHBB/PGLYRP2/NLRP3/NLRP7/CD84/HGF/LILRA5/LILRB4/LGALS9/RNF125/IL27RA/MAPKBP1/IDO1/BTK/LAPTM5/TYROBP/RGCC/VSIG4/PLA2G10/NCKAP1L/INPP5D/C1QTNF3/IGF1/HLA-F/NLRC3/ANGPT1/GPNMB/ANXA1/PYCARD/CD83/RPS6KA5/TGFB3/XAF1/CARD16/ANXA4/INHBA/CX3CL1/CD24/PRNP/OAS3/ACP5/NMB/SIRPA/KLF4/TLR4/CD200/TGFB1/CD34/C1QBP/TNFAIP3/AKAP8/ARRB2/ARG2/HLA-DRB1/LGR4/PPARA/CARD8/TUSC2/GIT1/OAS1/NDRG2/BST2/DICER1/SE…	66
BP	GO:0002697	regulation of immune effector process	79/2248	273/12702	0.289377	1.63508	4.91893	2.66553e-06	0.000154346	0.000120979	TREM2/LILRB1/KLRK1/PGLYRP2/HLA-G/NLRP3/KLRD1/CR2/PIK3R6/PCK1/CD84/FCGR1A/SASH3/BATF/LILRB4/LGALS9/KLK7/IL27RA/CD86/BTK/LAPTM5/TYROBP/VSIG4/ULBP3/NCKAP1L/C3/TRIM6/IL18R1/A2M/P2RX7/CD36/HLA-F/COLEC11/DUSP10/SPI1/CLEC7A/TRPM4/ANGPT1/SLC15A4/ANXA1/ADGRE2/PYCARD/TLR3/TGFB3/BCR/VAV1/HLA-B/HLA-DRA/RBP4/HLA-DMB/LAMP1/ICAM1/ACP5/ITGB2/AHR/TLR4/TGFB1/C1QBP/CD74/TMBIM6/PRKCZ/PHB1/ARRB2/HLA-DRB1/LYN/STAT6/MY…	79
BP	GO:0006081	cellular aldehyde metabolic process	27/2248	63/12702	0.428571	2.42158	5.24519	2.79664e-06	0.000158066	0.000123895	ALDOB/PCK1/HOGA1/GLYCTK/AKR7A3/AGXT/DHRS4/SLC25A10/AGXT2/DHRS4L2/IDH1/GRHPR/ALDH2/TKFC/ALDH7A1/HAGH/AKR1A1/RDH10/ALDH3A2/IDH2/ALDH9A1/PNKD/AKR7A2/ADH5/PDXK/DKK3/TALDO1	27
BP	GO:0032613	interleukin-10 production	21/2248	43/12702	0.488372	2.75948	5.35912	2.8169e-06	0.000158066	0.000123895	TREM2/LILRB1/HGF/SASH3/LILRA5/LILRB4/LGALS9/IDO1/BTK/TYROBP/CLEC7A/PYCARD/CD83/TLR4/PRKCZ/ISG15/CD47/HLA-DRB1/TUSC2/RBM47/HSPD1	21
BP	GO:0032653	regulation of interleukin-10 production	21/2248	43/12702	0.488372	2.75948	5.35912	2.8169e-06	0.000158066	0.000123895	TREM2/LILRB1/HGF/SASH3/LILRA5/LILRB4/LGALS9/IDO1/BTK/TYROBP/CLEC7A/PYCARD/CD83/TLR4/PRKCZ/ISG15/CD47/HLA-DRB1/TUSC2/RBM47/HSPD1	21
BP	GO:0015711	organic anion transport	92/2248	332/12702	0.277108	1.56576	4.84388	3.18396e-06	0.000174695	0.000136929	FABP7/FABP1/SLC22A8/SLC6A3/SLC13A2/UMOD/SLC13A3/FABP6/PLA2G4F/SLC22A12/FOLR3/KCNJ10/CRABP1/SLC7A13/SLC22A7/SLC17A4/SLC6A20/ABCC11/SLC16A3/SLC26A7/SFXN2/ABAT/MTTP/SLC23A1/SLC51B/SLC7A8/SLC7A7/SLC22A3/NPY5R/ABCC2/SLC16A9/SLC5A12/EDN1/CYP4A11/SLC2A4/SLC2A1/SLC1A3/RBP7/GLTPD2/SLC44A4/PLA2G10/SLC39A4/SLC6A19/SLC38A1/AGXT/SLC2A9/SLC25A10/P2RX7/CD36/SLC36A2/LRP2/APOE/SLC17A1/SLC4A4/SLC4A7/SLC15A4/PLA2G1…	92
BP	GO:0071674	mononuclear cell migration	49/2248	147/12702	0.333333	1.88345	4.99585	3.20953e-06	0.000174695	0.000136929	CXCL11/KLRK1/PLA2G7/PLG/CXCR4/CCL11/CXCL10/CCL20/LGALS9/SLIT2/IL27RA/MYO1G/ECM1/CCL4/ALOX5/ADTRP/CCN3/LGMN/PDGFD/CDC42/GREM1/PECAM1/FLT1/TRPM4/S1PR1/ANXA1/PYCARD/CXCL12/DUSP1/CCL5/AIF1/CORO1A/SLC8B1/CX3CL1/ICAM1/CSF1R/SPNS2/SIRPA/CD200/PLCB1/WNK1/C1QBP/HSD3B7/CD47/STK39/ADAM17/LYN/ARHGEF5/AKIRIN1	49
BP	GO:0043269	regulation of monoatomic ion transport	86/2248	306/12702	0.281046	1.58801	4.82814	3.59906e-06	0.000192056	0.000150537	TREM2/CNTN1/KCNJ5/LILRB1/CXCL11/KCNJ1/TRPV2/CAV1/CHP2/KCNJ10/KCNJ2/CXCR4/TRPC3/HECW2/CD84/CXCL10/LILRA5/PLPP4/CXCL9/EDN1/WNK4/ANK2/KCNJ14/CCL4/HECW1/FHL1/FXYD4/STC1/TF/HOMER1/P2RX7/DPP6/FXYD5/KCNJ15/CLIC2/CA7/STC2/CXCL12/CTSS/PDZK1/UBASH3B/GPD1L/CCL5/CORO1A/PLA2G1B/NOS3/THY1/SLC8B1/ATP2B4/BIN1/PPIF/CX3CL1/STIMATE/PTPN3/P2RY6/PRNP/PXK/AHNAK/YWHAH/SCN1B/CA2/ISCU/WNK1/PLN/RANGRF/TMBIM6/FLNA/ATP1A1/C…	86
BP	GO:0009166	nucleotide catabolic process	50/2248	153/12702	0.326797	1.84652	4.88489	4.84836e-06	0.000239906	0.000188042	UPP2/ALDOB/NUDT10/ENO2/NCOR1/HK2/VNN1/PGAM2/ALDOC/GPD1/SUCLG1/PFKFB2/DPYS/TYMP/FBP1/IGF1/PFKP/P2RX7/PDE10A/SLC4A4/DDIT4/ACAT1/PDE4A/ENTPD5/OGDHL/LDHA/OGG1/UCP2/PDE1A/TIGAR/FHIT/SUCLG2/PKLR/NUDT4/SAMHD1/PNP/NUDT4B/PKM/NUPR1/LIPA/HPRT1/PPARA/PFKM/GIT1/NUDT12/HK1/DNPH1/UPB1/INSR/FOXK1	50
BP	GO:0042110	T cell activation	112/2248	427/12702	0.262295	1.48206	4.69873	5.00144e-06	0.000242999	0.000190467	LILRB1/KLRK1/HLA-G/CAV1/CD8B/NLRP3/CD70/IKZF3/PIK3R6/PCK1/FCHO1/CD84/NKG7/SASH3/PRDM1/EFNB2/BATF/LCK/LILRB4/LGALS9/RHOH/FZD7/VNN1/DLL4/IDO1/CD86/TRBC1/FCER1G/LAPTM5/MAFB/VSIG4/NCKAP1L/HLA-DQB2/TRBC2/IGF1/IL18R1/HLA-DPA1/P2RX7/DOCK2/TNFSF13B/HLA-DOA/DUSP10/HLA-DPB1/NLRC3/RUNX3/APBB1IP/SPI1/RUNX1/CLEC7A/GPNMB/ANXA1/PYCARD/HLA-DQA1/RAB29/HLA-DQB1/CD83/VAV1/BTN3A1/HLA-DQA1/LCP1/CCL5/AIF1/CORO1A/GPR89…	112
BP	GO:0043410	positive regulation of MAPK cascade	95/2248	349/12702	0.272206	1.53806	4.72645	5.04481e-06	0.000242999	0.000190467	TREM2/NRK/FGF1/NTF3/PDGFRA/PIK3R6/DOK3/CCL11/ERBB4/HGF/NPY5R/CRIPTO/LILRA5/CDON/CCL20/LGALS9/EDN1/FGA/FZD7/FLT4/MAPKBP1/KDR/ADRA1B/CCL4/NTRK3/CCN2/LAPTM5/DOK2/CAV2/VEGFA/LPAR2/PDGFD/CDC42/IGF1/NECAB2/P2RX7/CD36/EDA2R/FLT1/SPI1/APOE/ANGPT1/RASSF2/GPNMB/PYCARD/TLR3/IGFBP3/TGFA/PELI2/TGFB3/CCL5/MEF2C/GADD45G/PLA2G1B/NOX4/JCAD/INHBA/CX3CL1/CD24/P2RY6/CAVIN3/DOK1/ICAM1/KL/CSF1R/MTURN/TLR4/PLCB1/KSR1/T…	95
BP	GO:0046651	lymphocyte proliferation	64/2248	212/12702	0.301887	1.70577	4.80534	5.15539e-06	0.000246147	0.000192935	LILRB1/HLA-G/SOX11/CD70/CR2/IKZF3/GAPT/CD180/SASH3/LILRB4/LGALS9/FCGR3A/IDO1/CD86/BTK/TYROBP/VSIG4/PRLR/NCKAP1L/INPP5D/IGF1/LST1/HLA-DPA1/P2RX7/DOCK2/TNFSF13B/HLA-DPB1/GPNMB/ANXA1/BST1/PYCARD/PLCL2/BTN3A1/CCL5/AIF1/MEF2C/CORO1A/PRKCD/CD276/HLA-DMB/CD24/PRNP/GJA1/IL15/AHR/TLR4/VCAM1/PNP/PSMB10/CD74/LIPA/HPRT1/ARG2/CBLB/HLA-DRB1/LYN/HLA-A/IRF1/HLA-E/SH3RF1/HSPD1/TYK2/PAWR/PRDX2	64
BP	GO:0001666	response to hypoxia	74/2248	256/12702	0.289062	1.63331	4.74673	5.70863e-06	0.000267863	0.000209955	CA9/FABP1/ANGPTL4/TREM2/SFRP1/PLEKHN1/HILPDA/CAV1/PGF/CXCR4/EGLN3/PCK1/SCN2A/ABAT/CYSLTR1/HK2/EDN1/MALAT1/SLC2A4/SLC2A1/ADM/MMP2/KCNMA1/KCNK3/RGCC/RYR1/STC1/PDK1/VEGFA/ANGPT2/VEGFC/CCNA2/NOL3/ARNT2/DDIT4/PLOD2/PLAT/STC2/CXCL12/COX2/AK4/MGARP/MTCO2P12/TGFB3/HSD11B2/UCP2/MYC/COX1/ND4/TIGAR/ALAD/PKLR/INHBA/CD24/ND5/SOD3/ND2/CBL/CYTB/TGFB1/VCAM1/AQP1/AIFM1/TMBIM6/CAT/SDHD/ADAM17/ND1/PPARA/DDAH1/MDM2/…	74
BP	GO:0031341	regulation of cell killing	28/2248	69/12702	0.405797	2.2929	4.99357	6.65102e-06	0.000306792	0.000240469	LILRB1/KLRK1/HLA-G/KLRD1/PIK3R6/LGALS9/PRF1/TYROBP/ULBP3/NCKAP1L/P2RX7/HLA-F/SPI1/CLEC7A/VAV1/HLA-B/HLA-DRA/LAMP1/ICAM1/TGFB1/ARRB2/HLA-DRB1/HLA-A/CYRIB/MAPK8/HLA-E/B2M/HLA-C	28
BP	GO:1901136	carbohydrate derivative catabolic process	69/2248	236/12702	0.292373	1.65201	4.68838	7.6526e-06	0.000347109	0.00027207	UPP2/MAN1C1/PGLYRP2/ALDOB/AICDA/NUDT10/ENO2/STAB2/NCOR1/HOGA1/HK2/VNN1/APOBEC3C/PGAM2/ALDOC/BTK/GPD1/SUCLG1/PFKFB2/APOBEC3F/DPYS/TYMP/PNLIPRP2/FBP1/IGF1/CELA1/PFKP/P2RX7/PDE10A/SLC4A4/DDIT4/ACAT1/PDE4A/ENTPD5/SMPD1/APOBEC3G/OGDHL/GPD1L/LDHA/OGG1/UCP2/PDE1A/TIGAR/PRKCD/SUCLG2/PKLR/RENBP/NUDT4/SAMHD1/TGFB1/NPL/PNP/GBA3/NUDT4B/PKM/NUPR1/LIPA/HPRT1/PPARA/GNPDA1/ABHD10/PFKM/GIT1/HK1/UPB1/GBA2/INSR/FOX…	69
BP	GO:2000147	positive regulation of cell motility	119/2248	465/12702	0.255914	1.44601	4.54365	9.08594e-06	0.000398829	0.000312609	TREM2/TNFAIP6/FGF9/PLA2G7/SEMA5B/CAV1/PLG/PGF/CXCR4/CCAR1/VTN/FGF1/NTF3/PDGFRA/CCL11/SMIM22/RAB25/HGF/CRIPTO/CXCL10/EPB41L4B/CCL20/LGALS9/TALAM1/EDN1/MALAT1/PLK2/FLT4/SCARB1/MMP2/KDR/ANXA3/PTN/DEFB1/CCL4/NTRK3/SEMA4F/ITGA5/SEMA6A/VEGFA/LGMN/TF/SEMA3E/NCKAP1L/FOXC2/PDGFD/CDC42/IGF1/CAMK1D/VEGFC/PECAM1/CDH13/FLT1/CLEC7A/ANGPT1/GPNMB/SEMA3B/S1PR1/ANXA1/PYCARD/CXCL12/MAP4K4/CCL5/AIF1/CORO1A/ETS1/MCAM…	119
BP	GO:0090322	regulation of superoxide metabolic process	14/2248	24/12702	0.583333	3.29604	5.22078	9.38846e-06	0.000406567	0.000318674	FBLN5/TYROBP/GCH1/CD36/CLEC7A/BST1/PRKCD/ACP5/ITGB2/TGFB1/EGFR/DHFR/SOD1/GNAI2	14
BP	GO:0009308	amine metabolic process	32/2248	85/12702	0.376471	2.12719	4.8351	9.87379e-06	0.000412653	0.000323445	SLC6A3/PAH/DAO/ABAT/SLC7A7/SLC22A3/AGMAT/SLC29A4/IDO1/CHDH/AOC3/DDC/GCH1/BHMT/MOXD1/GDPD3/SMOX/SAT2/SULT1C2/PRKN/ATP2B4/GCDH/KL/ITGB2/ALDH2/DMGDH/ALDH7A1/VCAM1/HPRT1/MAOA/PNKD/NAPEPLD	32
BP	GO:0006801	superoxide metabolic process	24/2248	56/12702	0.428571	2.42158	4.94385	9.89864e-06	0.000412653	0.000323445	EDN1/FBLN5/TYROBP/GCH1/NCF1C/CD36/CLEC7A/BST1/ALOX12/NOS3/PRKCD/NOX4/PREX1/ACP5/ITGB2/SOD3/TGFB1/EGFR/SH3PXD2A/DHFR/SOD1/GNAI2/IMMP2L/PRDX2	24
BP	GO:0002456	T cell mediated immunity	33/2248	89/12702	0.370787	2.09508	4.80735	1.05085e-05	0.000425876	0.000333809	LILRB1/HLA-G/NLRP3/CD70/KLRD1/CR2/SASH3/LILRB4/MYO1G/PRF1/ULBP3/NCKAP1L/IL18R1/P2RX7/HLA-F/TRPM4/BTN3A2/HLA-B/HLA-DRA/CTSH/ICAM1/BTN3A3/AHR/PRKCZ/HPRT1/HLA-DRB1/JAG1/HLA-A/CYRIB/HLA-E/B2M/HLA-C/HSPD1	33
BP	GO:0032103	positive regulation of response to external stimulus	124/2248	490/12702	0.253061	1.42989	4.50022	1.05628e-05	0.000425876	0.000333809	TREM2/APOH/KLRK1/PLA2G7/HLA-G/CAV1/PLG/PGF/NLRP3/CXCR4/VTN/KLRD1/NTF3/PDGFRA/HRG/FCGR1A/CD180/NKG7/NPY5R/CXCL10/LILRA5/LGALS9/RNF125/EDN1/KLK7/EMILIN1/SLIT2/KDR/SLC15A2/PTN/CCL4/IDO1/NTRK3/LY86/BTK/TYROBP/VEGFA/LGMN/NCKAP1L/PDGFD/C3/SUCNR1/NLRC5/TRIM6/CAMK1D/VEGFC/CDH13/CD36/CASP1/HLA-F/BIRC3/GPR4/COLEC11/NLRC3/SPI1/CLEC7A/SLC15A4/S1PR1/PLAT/SLC15A3/HCK/PYCARD/TLR3/CXCL12/CTSS/VAV1/CCL5/AIF1/ETS1…	124
BP	GO:0098771	inorganic ion homeostasis	104/2248	397/12702	0.261965	1.48019	4.50762	1.14776e-05	0.000445534	0.000349217	CALB1/ATP6V1B1/SCGN/SLC30A2/UMOD/CXCL11/MT1G/MT1H/CYP27B1/SLC12A1/CAV1/RHCG/KCNJ10/SLC34A3/KCNJ2/TFR2/TRPC3/SCNN1A/SLC34A1/TMEM174/CCL11/MT1M/CXCL10/MT1F/LCK/CXCL9/RHBG/EDN1/WNK4/SLC9B2/CYP4A11/ANK2/SLC1A3/ENPP1/KDR/KCNMA1/RHD/SLC30A8/DISC1/RYR1/STC1/SLC39A4/CAV2/TF/TBXAS1/PTH1R/MT1X/P2RX7/SLC12A3/RGN/TGM2/PLCD1/MT1E/NOL3/APOE/CLIC2/VDR/STC2/CXCL12/UBASH3B/MYC/CCL5/SLC41A1/CORO1A/PLCB3/THY1/SLC8B…	104
BP	GO:0007159	leukocyte cell-cell adhesion	87/2248	319/12702	0.272727	1.54101	4.53796	1.15218e-05	0.000445534	0.000349217	UMOD/LILRB1/KLRK1/HLA-G/CAV1/NLRP3/CD70/PIK3R6/PCK1/FCHO1/ASS1/SASH3/EFNB2/LCK/LILRB4/LGALS9/RHOH/VNN1/IDO1/CD86/LAPTM5/ALOX5/SELL/VSIG4/ITGA5/ADTRP/NCKAP1L/HLA-DQB2/IGF1/HLA-DPA1/PECAM1/TNFSF13B/HLA-DOA/DUSP10/HLA-DPB1/RUNX3/RUNX1/GPNMB/ANXA1/PYCARD/HLA-DQA1/CXCL12/HLA-DQB1/CD83/VAV1/HLA-DQA1/CCL5/AIF1/CORO1A/ETS1/CCL28/HLA-DRA/THY1/CD276/LGALS1/HLA-DMB/CD24/ICAM1/PRNP/ITGB2/IL15/SIRPA/KLF4/HLA-…	87
BP	GO:0001909	leukocyte mediated cytotoxicity	35/2248	97/12702	0.360825	2.03879	4.76231	1.15308e-05	0.000445534	0.000349217	LILRB1/KLRK1/HLA-G/KLRD1/PIK3R6/FCGR1A/NKG7/LGALS9/FCGR3A/PRF1/TYROBP/ULBP3/NCKAP1L/P2RX7/HLA-F/SPI1/VAV1/CORO1A/HLA-B/HLA-DRA/LAMP1/CTSH/ICAM1/TGFB1/HPRT1/ARRB2/HLA-DRB1/HLA-A/CYRIB/TUSC2/HLA-E/B2M/HLA-C/TUBB/TUBB4B	35
BP	GO:0070663	regulation of leukocyte proliferation	58/2248	191/12702	0.303665	1.71581	4.62218	1.15415e-05	0.000445534	0.000349217	LILRB1/HLA-G/SOX11/CD70/IKZF3/SASH3/LILRB4/LGALS9/FCGR3A/IDO1/CD86/BTK/TYROBP/VSIG4/PRLR/NCKAP1L/GREM1/INPP5D/IGF1/LST1/HLA-DPA1/TNFSF13B/HLA-DPB1/CSF2RA/GPNMB/CSF2RA/ANXA1/BST1/PYCARD/CCL5/AIF1/MEF2C/CORO1A/CD276/HLA-DMB/CD24/PRNP/NMB/CSF1R/IL15/AHR/TLR4/VCAM1/PNP/CD74/TNFAIP3/ARG2/CBLB/HLA-DRB1/LYN/STAT6/HLA-A/IRF1/HLA-E/SH3RF1/BST2/TYK2/PAWR	58
BP	GO:0009611	response to wounding	114/2248	444/12702	0.256757	1.45077	4.48342	1.19142e-05	0.000456683	0.000357956	TREM2/APOH/INHBB/PROZ/PF4/KNG1/PCSK1/CAV1/PLG/TMPRSS4/CXCR4/VTN/FGF1/PDGFRA/TRIM72/RTN4RL2/PLEK/HRG/RGMA/EPB41L4B/POU5F1/LCK/NEFL/EDN1/FGA/FZD7/FBLN1/EMILIN1/SLC1A3/SCARB1/MMP2/KDR/CADM4/PTN/CCN2/FCER1G/DGKI/ALOX5/VWF/TYROBP/ITGA5/ADTRP/VEGFA/FOXC2/CELA2A/NFATC1/VASH1/IGF1/CD36/HBB/NOTCH4/GPR4/ANXA2/APOE/AJAP1/HNF4A/CLEC7A/ANXA1/PLAT/TLR3/SMPD1/SH2B3/UBASH3B/MAP1B/VAV1/DPYSL3/ALOX12/MYOF/MCAM/FOL…	114
BP	GO:0009617	response to bacterium	120/2248	474/12702	0.253165	1.43047	4.42925	1.43413e-05	0.000531018	0.000416221	TREM2/UMOD/LILRB1/CXCL11/KLRK1/LYZL6/GPC3/PF4/PGLYRP2/CYP27B1/GJB6/PCSK1/CAV1/AICDA/LRAT/NLRP3/NLRP7/STAB2/IKZF3/PCK1/RGS1/ASS1/FCGR1A/CD180/PTGFR/CXCL10/DCD/CXCL9/CCL20/LGALS9/CLPS/EDN1/KLK7/FGA/UPK1B/EMILIN1/ADM/PCK2/IL27RA/SCARB1/MAPKBP1/SLC15A2/ANXA3/CUBN/HPGD/DEFB1/IDO1/CD86/LY86/FCER1G/BTK/PRLR/GZMA/TF/C3/ZG16/NLRC5/GCH1/TRIM6/P2RX7/CD36/CASP1/DUSP10/H2BC12/OAS2/VIM/HCK/PYCARD/TLR3/RAB29/FM…	120
BP	GO:0018212	peptidyl-tyrosine modification	61/2248	206/12702	0.296117	1.67316	4.51694	1.64894e-05	0.000582805	0.000456813	TREM2/SFRP1/CAV1/VTN/NTF3/PDGFRA/HRG/ERBB4/FCGR1A/HGF/CRIPTO/LILRA5/SAMSN1/LCK/LILRB4/FLT4/KDR/CADM4/BTK/LRRK1/PRLR/ITGA5/VEGFA/PDGFD/GREM1/IGF1/PECAM1/CD36/FLT1/ANGPT1/BST1/HCK/TGFA/CCL5/PRKCD/NOX4/PRNP/ITGB2/TPST2/CSF1R/IL15/CBL/TGFB1/ENPP2/EHD4/EGFR/HCLS1/FBXW7/CD74/PRKCZ/ARHGEF2/ADAM17/CBLB/LYN/PARP14/CLK4/RAP2B/PARP9/INSR/CLK1/JAK1	61
BP	GO:0001910	regulation of leukocyte mediated cytotoxicity	25/2248	61/12702	0.409836	2.31572	4.77654	1.67155e-05	0.000586983	0.000460088	LILRB1/KLRK1/HLA-G/KLRD1/PIK3R6/LGALS9/TYROBP/ULBP3/NCKAP1L/P2RX7/HLA-F/SPI1/VAV1/HLA-B/HLA-DRA/LAMP1/ICAM1/TGFB1/ARRB2/HLA-DRB1/HLA-A/CYRIB/HLA-E/B2M/HLA-C	25
BP	GO:0006972	hyperosmotic response	14/2248	25/12702	0.56	3.1642	5.02267	1.78624e-05	0.000623007	0.000488323	PCK1/SLC2A1/FBP1/TLR3/EFHD1/AKR1B1/RCSD1/LETM1/AQP1/WNK1/ARHGEF2/STK39/YBX3/MICU1	14
BP	GO:0006119	oxidative phosphorylation	44/2248	135/12702	0.325926	1.8416	4.5586	1.89631e-05	0.000649157	0.00050882	COX4I2/COX3/COX2/AK4/NDUFAF1/MTCO2P12/COX1/ND4/ND4L/ATP6/ND6/PPIF/ATP8/SLC25A33/ND5/ND2/NDUFV1/GHITM/CYTB/NDUFB1/UQCRFS1/ISCU/UQCRC1/ATP5F1A/NUPR1/NDUFC2/SDHB/SDHD/NDUFS2/NDUFB2/ND1/ATP5F1B/NDUFA4/SDHC/NDUFS1/NDUFS7/MSH2/DLD/CYCS/SHMT2/ATP5F1D/ATP5F1C/COX5A/NDUFS8	44
BP	GO:0034341	response to type II interferon	37/2248	107/12702	0.345794	1.95386	4.59467	1.98476e-05	0.000666856	0.000522693	CYP27B1/CCL11/ASS1/CRIPTO/CCL20/LGALS9/EDN1/CCL4/SLC30A8/CDC42/NLRC5/GCH1/HLA-DPA1/CASP1/VIM/HCK/TLR3/CCL5/AIF1/GBP4/CX3CL1/GBP2/SIRPA/TLR4/IRF8/CLDN1/CD74/CD47/IFNGR2/PARP14/IRF1/STAT1/PARP9/BST2/TYK2/CALM1/JAK1	37
BP	GO:0019674	NAD metabolic process	24/2248	58/12702	0.413793	2.33808	4.73619	2.02612e-05	0.00067245	0.000527078	ASPDH/ALDOB/ENO2/NNMT/HK2/PCK2/PGAM2/IDO1/GPD1/PFKP/PC/GPD1L/QPRT/SLC5A8/LDHB/PKM/NAXD/MDH1/NAMPT/PFKM/NUDT12/HK1/PARP9/FOXK1	24
BP	GO:0009410	response to xenobiotic stimulus	84/2248	311/12702	0.270096	1.52614	4.35617	2.39235e-05	0.000765975	0.000600384	CA9/DPEP1/SFRP1/SLC6A3/UMOD/PCSK1/SLC22A12/TFAP2B/BCHE/CXCR4/SLC22A7/SLC34A1/UGT1A9/CYP2J2/ABAT/ASS1/ABCC2/NNMT/LCK/UGT2B7/CYP2B6/EDN1/WNK4/SLC1A3/MMP2/UCHL1/KCNK3/FMO5/BPHL/FMO4/ABCA3/NCKAP1L/FBP1/VEGFC/P2RX7/HADH/GLYAT/LOX/ACAA1/SMOX/HNF4A/PDE4A/CCND1/PLIN2/GSTM3/TLR3/SMPD1/NAT1/FMO1/EMX1/MAP1B/HSD11B2/VAV1/OGG1/MYC/MEF2C/TIGAR/ALAD/PRNP/AHR/CYP3A5/CYTB/EGFR/PNP/ABCD3/ATP1A1/LIPA/CAT/CMBL/FECH/…	84
BP	GO:0006873	intracellular monoatomic ion homeostasis	104/2248	404/12702	0.257426	1.45455	4.30555	2.53988e-05	0.000803753	0.000629995	CALB1/ATP6V1B1/SCGN/CLDN16/SLC30A2/UMOD/CXCL11/MT1G/MT1H/CAV1/RHCG/KCNJ2/TFR2/TRPC3/ATP6V0D2/SCNN1A/SLC9A2/CCL11/MT1M/CXCL10/MT1F/LCK/CXCL9/EDN1/WNK4/ANK2/SLC1A3/KCNMA1/SLC30A8/DISC1/RYR1/STC1/SLC39A4/CAV2/TF/TBXAS1/PTH1R/TESMIN/MT1X/P2RX7/RGN/TGM2/PLCD1/MT1E/NOL3/APOE/SLC4A4/SLC4A7/ATP6V0A4/CLIC2/VDR/CA7/STC2/CXCL12/UBASH3B/MYC/ATP6V0E2/CCL5/SLC41A1/CORO1A/GPR89B/PLCB3/THY1/SLC8B1/ATP2B4/LAMP1/C…	104
BP	GO:0015849	organic acid transport	72/2248	259/12702	0.277992	1.57076	4.30341	3.24166e-05	0.000985718	0.000772622	FABP7/FABP1/SLC22A8/SLC6A3/SLC13A2/UMOD/SLC13A3/FABP6/PLA2G4F/FOLR3/KCNJ10/CRABP1/SLC7A13/SLC22A7/SLC6A20/ABCC11/SLC16A3/SLC26A7/SFXN2/ABAT/SLC23A1/SLC51B/SLC7A8/SLC7A7/SLC22A3/NPY5R/ABCC2/SLC16A9/SLC5A12/SLC29A4/EDN1/CYP4A11/SLC2A1/SLC1A3/RBP7/PLA2G10/SLC6A19/SLC38A1/AGXT/SLC25A10/P2RX7/CD36/SLC36A2/LRP2/APOE/SLC15A4/PLA2G12B/PLIN2/EMB/UCP2/PLA2G1B/FOLR1/SLC5A8/SLC66A1/FABP5/NMB/GJA1/PLA2G4A/FAB…	72
BP	GO:0050870	positive regulation of T cell activation	60/2248	206/12702	0.291262	1.64573	4.33289	3.31777e-05	0.000992373	0.000777839	LILRB1/KLRK1/HLA-G/CAV1/NLRP3/CD70/PIK3R6/PCK1/FCHO1/SASH3/EFNB2/LCK/LILRB4/LGALS9/RHOH/VNN1/CD86/NCKAP1L/HLA-DQB2/IGF1/HLA-DPA1/TNFSF13B/HLA-DOA/DUSP10/HLA-DPB1/RUNX3/RUNX1/ANXA1/PYCARD/HLA-DQA1/HLA-DQB1/CD83/VAV1/HLA-DQA1/CCL5/AIF1/CORO1A/HLA-DRA/THY1/CD276/LGALS1/HLA-DMB/CD24/IL15/SIRPA/HLA-DMA/VCAM1/PNP/CD74/PRKCZ/CD47/HLA-DRB1/LYN/HLA-A/CYRIB/HLA-E/B2M/SOX4/HSPD1/TYK2	60
BP	GO:0071241	cellular response to inorganic substance	54/2248	180/12702	0.3	1.69511	4.35539	3.31824e-05	0.000992373	0.000777839	DPEP1/SLC13A2/INHBB/CPNE6/AQP2/MT1G/MT1H/CHP2/KCNJ10/TFR2/SLC34A1/TFAP2A/MT1M/MT1F/EDN1/SYT6/BLM/KCNK3/NEUROD2/RYR1/LGMN/TF/SYT5/FBP1/MT1X/SLC12A3/EEF2K/CCNA2/MT1E/SMPD1/OGG1/UCP2/SLC41A1/MEF2C/TIGAR/PRKN/ALAD/PPIF/PRNP/TUBA1A/LRRK2/EGFR/AQP1/CLDN1/AIFM1/MT2A/ATP5F1A/SLC39A8/NLGN1/STK39/IQGAP1/MAPK8/B2M/HMOX1	54
BP	GO:0050766	positive regulation of phagocytosis	21/2248	49/12702	0.428571	2.42158	4.62326	3.52257e-05	0.0010364	0.000812345	TREM2/FCGR1A/TUB/FCER1G/BTK/NCKAP1L/C3/CAMK1D/CD36/DOCK2/COLEC11/CLEC7A/PYCARD/BCR/IL15RA/IL15/SIRPA/CD47/MYO18A/RAB31/SOD1	21
BP	GO:0006959	humoral immune response	43/2248	134/12702	0.320896	1.81317	4.38812	3.57995e-05	0.00104762	0.00082114	TREM2/CXCL11/PF4/C7/CR2/HRG/CXCL10/CXCL9/KLK7/FGA/C1QB/DEFB1/POU2F2/ALOX5/RGCC/VSIG4/CFI/TF/REG1A/C3/A2M/C1QA/COLEC11/H2BC12/PRSS2/BST1/HLA-DQB1/LYZ/CD83/C1QC/MEF2C/PLA2G1B/SPNS2/C1QBP/PSMB10/PHB1/HLA-DRB1/C1S/HLA-A/HLA-E/TRAF3IP2/CXCL14/FAM3A	43
BP	GO:0072526	pyridine-containing compound catabolic process	31/2248	86/12702	0.360465	2.03676	4.47343	3.66366e-05	0.0010551	0.000827003	ALDOB/ENO2/NCOR1/HK2/PGAM2/ALDOC/GPD1/PFKFB2/FBP1/IGF1/PFKP/P2RX7/SLC4A4/DDIT4/OGDHL/LDHA/UCP2/TIGAR/QPRT/PKLR/PNP/PKM/NUPR1/LIPA/PPARA/PFKM/GIT1/NUDT12/HK1/INSR/FOXK1	31
BP	GO:0034765	regulation of monoatomic ion transmembrane transport	63/2248	220/12702	0.286364	1.61806	4.28818	3.76952e-05	0.00107421	0.000841987	TREM2/KCNJ5/CXCL11/KCNJ1/CAV1/CHP2/KCNJ10/KCNJ2/TRPC3/HECW2/CXCL10/CXCL9/EDN1/WNK4/ANK2/KCNJ14/HECW1/FHL1/FXYD4/HOMER1/P2RX7/DPP6/FXYD5/KCNJ15/CLIC2/CTSS/PDZK1/UBASH3B/GPD1L/CORO1A/PLA2G1B/THY1/ATP2B4/BIN1/PPIF/CX3CL1/STIMATE/PTPN3/P2RY6/PRNP/AHNAK/YWHAH/SCN1B/ISCU/WNK1/PLN/RANGRF/TMBIM6/FLNA/NHERF1/KCNJ16/STK39/GNB5/LYN/SNTA1/CHP1/NDUFA4/TMSB4X/SPHK2/SHANK3/NEDD4L/FMR1/CALM1	63
BP	GO:0031960	response to corticosteroid	38/2248	114/12702	0.333333	1.88345	4.39372	3.93348e-05	0.0010948	0.000858126	PCSK1/BCHE/SCNN1A/PCK1/TRIM63/ASS1/NEFL/EDN1/ADM/SLIT2/PCK2/ANXA3/STC1/ABCA3/A2M/SLC12A3/DDIT4/ANXA1/HSD11B2/UCP2/SDC1/ALAD/BCKDHB/IGFBP7/INHBA/TFAP4/EGFR/AQP1/CLDN1/TBX2/AIFM1/ATP5F1A/FAM107A/STK39/FECH/TYMS/SH3RF1/KLF9	38
BP	GO:0120254	olefinic compound metabolic process	37/2248	110/12702	0.336364	1.90057	4.3989	3.96246e-05	0.0010948	0.000858126	CYP17A1/ADH1C/ADH6/LRAT/CYP2J2/AFP/ALOX15B/PLB1/CYP2B6/CYP4A11/ADM/CYP4F3/ALOX5/CYP4A22/PLA2G10/TBXAS1/DHRS4/ADH1B/PNLIP/ACAA1/ABHD6/PTGS1/DHRS4L2/CYP11A1/HSD11B2/AKR1B1/ALOX12/RBP4/EPHX2/PLA2G4C/PLA2G4A/CYP3A5/RETSAT/RDH10/DGAT1/PNPLA4/DKK3	37
BP	GO:0043542	endothelial cell migration	58/2248	200/12702	0.29	1.6386	4.22116	5.1024e-05	0.0013681	0.00107234	APOH/PLG/FGF1/DCN/HRG/CRIPTO/EFNB2/S100A2/EDN1/PLK2/SLIT2/FLT4/SCARB1/KDR/ANXA3/PTN/DLL4/RGCC/STC1/ADTRP/CCN3/VEGFA/LGMN/ANGPT2/FOXC2/GREM1/VASH1/VEGFC/CDH13/APOE/ANGPT1/ANXA1/PTP4A3/MEF2C/ETS1/NOS3/SNAI2/ATP2B4/JCAD/NRP2/VSTM4/KLF4/RAB13/DNAJA4/TGFB1/GADD45A/FBXW7/ATP5F1A/MET/LPXN/SEMA5A/ADAM17/ADGRA2/ATP5F1B/TMSB4X/JUP/SYNJ2BP/HMOX1	58
BP	GO:0008217	regulation of blood pressure	41/2248	128/12702	0.320312	1.80988	4.27036	5.64033e-05	0.00149031	0.00116813	UMOD/SCNN1A/GCGR/ABAT/EDN1/WNK4/CYP4A11/EMILIN1/ADM/ADRA1B/GNB3/APLN/SUCNR1/GCH1/VEGFC/HBB/NAV2/KCNK6/NPY1R/PTGS1/HSD11B2/COL1A2/PLCB3/NOS3/ACSM3/RENBP/KL/SCPEP1/NPR3/WNK1/NCALD/ATP1A1/STK39/GNA11/PPARA/DDAH1/SOD1/GUCY1A1/MKKS/ADH5/TPM1	41
BP	GO:0070424	regulation of nucleotide-binding domain, leucine rich repeat containing receptor signaling pathway	9/2248	13/12702	0.692308	3.91178	4.87072	6.0325e-05	0.0015786	0.00123733	SLC15A2/BIRC3/SLC15A4/SLC15A3/TLR4/HSPA1B/HSPA1A/TNFAIP3/XIAP	9
BP	GO:0016101	diterpenoid metabolic process	23/2248	58/12702	0.396552	2.24066	4.39137	6.69144e-05	0.00170498	0.00133639	ADH1C/ADH6/LRAT/UGT1A9/PLB1/DHRS4/ADH1B/PNLIP/LRP2/DHRS4L2/AKR1B1/RBP4/SCPEP1/CYP3A5/RETSAT/EGFR/LIPA/RDH10/DGAT1/ALDH3A2/NAPEPLD/ADH5/PNPLA4	23
BP	GO:0030193	regulation of blood coagulation	23/2248	58/12702	0.396552	2.24066	4.39137	6.69144e-05	0.00170498	0.00133639	APOH/KNG1/CAV1/PLG/VTN/PDGFRA/HRG/EDN1/FGA/EMILIN1/ADTRP/CD36/ANXA2/APOE/PLAT/SH2B3/UBASH3B/ALOX12/NOS3/PRKCD/VKORC1/CD9/PRDX2	23
BP	GO:0010543	regulation of platelet activation	17/2248	37/12702	0.459459	2.59611	4.50855	6.71403e-05	0.00170498	0.00133639	PDGFRA/PLEK/HRG/EMILIN1/FCER1G/CELA2A/APOE/SH2B3/UBASH3B/ALOX12/NOS3/PRKCD/PLA2G4A/TLR4/FLNA/CD9/LYN	17
BP	GO:0048659	smooth muscle cell proliferation	39/2248	121/12702	0.322314	1.82119	4.20876	7.27221e-05	0.00181698	0.00142418	FGF9/NPY5R/EDN1/MMP2/HPGD/CCN3/APLN/PDGFD/IGF1/CDH13/APOE/S1PR1/IGFBP3/TGFB3/PDE1A/CCL5/AIF1/MEF2C/NOS3/CX3CL1/P2RY6/PPARGC1A/GJA1/KLF4/TLR4/RBPMS2/TGFB1/EGFR/PHB1/TNFAIP3/PRKDC/POLDIP2/CALCRL/MDM2/STAT1/GNAI2/NDRG2/TPM1/HMOX1	39
BP	GO:0002819	regulation of adaptive immune response	47/2248	155/12702	0.303226	1.71333	4.14347	7.83484e-05	0.00193622	0.00151764	TREM2/LILRB1/HLA-G/NLRP3/KLRD1/CR2/FCGR1A/SASH3/SAMSN1/BATF/LILRB4/IL27RA/BTK/ULBP3/NCKAP1L/C3/IL18R1/P2RX7/HLA-F/TNFSF13B/DUSP10/CLEC7A/TRPM4/SLC15A4/ANXA1/PYCARD/MEF2C/HLA-B/HLA-DRA/PLA2G4A/AHR/TGFB1/PRKCZ/TNFAIP3/HLA-DRB1/STAT6/HLA-A/CYRIB/IRF1/HLA-E/MSH2/RIF1/B2M/HLA-C/HSPD1/TYK2/HMCES	47
BP	GO:0045953	negative regulation of natural killer cell mediated cytotoxicity	10/2248	16/12702	0.625	3.53147	4.69836	8.3618e-05	0.00202281	0.00158551	LILRB1/HLA-G/KLRD1/LGALS9/HLA-F/HLA-B/TGFB1/ARRB2/HLA-A/HLA-E	10
BP	GO:0010817	regulation of hormone levels	93/2248	364/12702	0.255495	1.44363	3.98226	9.03061e-05	0.00212786	0.00166785	SFRP1/CYP17A1/INHBB/IYD/DIO1/PLA2G7/CYP27B1/PCSK1/ADH1C/TFAP2B/SOX11/TFR2/ADH6/BCHE/LRAT/SLC17A4/PDGFRA/UGT1A9/SLC26A7/AFP/GPR27/ABAT/PLB1/SLC7A8/PCSK1N/UGT2B7/EDN1/WNK4/SLC9B2/FGA/RAPGEF4/ADM/PCK2/GNB3/BTK/SLC30A8/ALOX5/MME/PCSK6/CCN3/FOXD1/PFKFB2/CELA2A/DHRS4/ADH1B/C1QTNF3/PNLIP/SYBU/HADH/RAB11FIP3/HNF4A/TRPM4/ANXA1/STC2/CYP11A1/AKR1B1/UCP2/CCL5/LTBP4/PRKN/RBP4/SLC8B1/INHBA/NMB/SCPEP1/GJA1/DHRS…	93
BP	GO:0045936	negative regulation of phosphate metabolic process	84/2248	322/12702	0.26087	1.47401	3.9951	9.09842e-05	0.0021346	0.00167314	CDKN2A/SFRP1/TTC36/ALDOB/CAV1/APOC1/NTF3/NCOR1/PPP1R1B/PLEK/HGF/SAMSN1/LILRB4/TRIB3/FBLN1/SLIT2/PTPRT/ENPP1/CADM4/UCHL1/NTRK3/CDKN2B/INPP5J/LRRK1/NCKAP1L/FBP1/SH3GL2/RGN/DUSP10/APOE/RASIP1/PRR5L/ANGPT1/DDIT4/RASSF2/PPP1R16B/PYCARD/SMPD1/IGFBP3/UBASH3B/GPD1L/DUSP1/LPCAT1/TIGAR/PRKN/PRKCD/THY1/INHBA/DEPTOR/CD109/PRNP/CTDSPL/SIRPA/CDKN1C/CBL/TFAP4/PRKAR2B/TGFB1/PTPRB/LRRK2/GADD45A/DUSP7/SMCR8/PKIB/P…	84
BP	GO:0051046	regulation of secretion	106/2248	426/12702	0.248826	1.40596	3.95214	9.43855e-05	0.00217787	0.00170705	TREM2/SFRP1/LILRB1/INHBB/PCSK1/TFAP2B/SOX11/TFR2/GPR27/ABAT/CD84/NPY5R/LGALS9/EDN1/WNK4/SLC9B2/CYP4A11/SYT6/FGA/RAPGEF4/PCK2/SLC30A8/ALOX5/MCTP1/RGCC/PLA2G10/STC1/ADTRP/CCN3/PFKFB2/NCKAP1L/CELA2A/SYT5/C1QTNF3/IGF1/VEGFC/SYBU/P2RX7/HADH/HLA-F/ABCG1/ANXA2/OAS2/SPI1/APOE/RAB11FIP3/HNF4A/TRPM4/ANXA1/STXBP6/ADGRE2/CXCL12/TGFB3/BCR/UCP2/CCL5/MEF2C/MYOF/SDC1/PRKN/PLA2G1B/RBP4/SLC8B1/EXPH5/LAMP1/INHBA/MC…	106
BP	GO:0061041	regulation of wound healing	36/2248	110/12702	0.327273	1.84921	4.148	9.54985e-05	0.00219324	0.0017191	APOH/KNG1/CAV1/PLG/CXCR4/VTN/PDGFRA/HRG/EDN1/FGA/EMILIN1/CADM4/ALOX5/ADTRP/FOXC2/CD36/ANXA2/APOE/AJAP1/CLEC7A/ANXA1/PLAT/SH2B3/UBASH3B/ALOX12/NOS3/PRKCD/CD109/CLDN1/TNFRSF12A/TNFAIP3/VIL1/VKORC1/CD9/FERMT2/PRDX2	36
BP	GO:0050673	epithelial cell proliferation	87/2248	337/12702	0.25816	1.4587	3.95749	0.000102151	0.00229755	0.00180086	FABP7/SFRP1/APOH/FGF9/GPC3/CAV1/SOX11/PGF/FGF1/CCL11/HGF/FUT2/TACSTD2/EFNB2/FZD7/OVOL2/FLT4/SCARB1/KDR/DACH1/PTN/DLL4/ECM1/BTK/CDKN2B/ALOX5/RGCC/CCN3/CAV2/VEGFA/APLN/CDC42/VASH1/IGF1/VEGFC/CDH13/RGN/FLT1/DUSP10/NLRC3/RUNX3/APOE/PPP1R16B/CCND1/VDR/CXCL12/IGFBP3/TGFA/MYC/CCL5/MEF2C/SNAI2/LAMB1/JCAD/NRP2/RAP1GAP/CD109/ZEB1/HPN/VSTM4/CDKN1C/TGFB1/CD34/EGFR/CLDN1/TBX2/FBXW7/ATP5F1A/NUPR1/TNFAIP3/LIPA/…	87
BP	GO:0019320	hexose catabolic process	16/2248	35/12702	0.457143	2.58302	4.3487	0.000118219	0.00258657	0.0020274	ALDOB/ENO2/FUT2/HK2/PGAM2/GLYCTK/FUT6/PFKFB2/PFKP/GALM/TIGAR/TKFC/PKM/PFKM/HK1/FOXK1	16
BP	GO:0090132	epithelium migration	74/2248	278/12702	0.266187	1.50405	3.94042	0.000118327	0.00258657	0.0020274	APOH/PLG/FGF1/DCN/HRG/RAB25/ANLN/CRIPTO/TACSTD2/EPB41L4B/EFNB2/S100A2/EDN1/PLK2/SLIT2/FLT4/SCARB1/KDR/ANXA3/PTN/DLL4/RGCC/STC1/ADTRP/CCN3/VEGFA/LGMN/ANGPT2/FOXC2/GREM1/VASH1/VEGFC/CDH13/DUSP10/APOE/ANGPT1/ANXA1/PTP4A3/MAP4K4/MEF2C/CORO1A/ETS1/NOS3/SNAI2/ATP2B4/JCAD/NRP2/CTSH/PFN2/VSTM4/KLF4/RAB13/WDPCP/DNAJA4/TGFB1/ENPP2/GADD45A/FBXW7/ATP5F1A/MET/EPB41L5/LPXN/VIL1/SEMA5A/CAPN7/ADAM17/ADGRA2/CORO1…	74
BP	GO:0006096	glycolytic process	28/2248	79/12702	0.35443	2.00266	4.14535	0.00012046	0.00262266	0.00205569	ALDOB/ENO2/NCOR1/HK2/PGAM2/ALDOC/GPD1/PFKFB2/FBP1/IGF1/PFKP/P2RX7/SLC4A4/DDIT4/OGDHL/LDHA/UCP2/TIGAR/PKLR/PKM/NUPR1/LIPA/PPARA/PFKM/GIT1/HK1/INSR/FOXK1	28
BP	GO:0031099	regeneration	44/2248	145/12702	0.303448	1.71459	4.01305	0.000128167	0.00272505	0.00213594	PLG/VTN/GJD4/RTN4RL2/ERBB4/RGMA/NNMT/NEFL/UPF2/FZD7/ADM/MMP2/ANXA3/PTN/CCN3/ANGPT2/IGF1/RGN/CCNA2/DUSP10/RUNX1/CCND1/CXCL12/MAP1B/UCP2/LCP1/FOLR1/THY1/PTPN3/GJA1/TNC/MATN2/KLF4/CYTB/EGFR/CLDN1/FLNA/CD9/DHFR/GUCD1/TYMS/AKIRIN1/RTCA/CERS2	44
BP	GO:0050727	regulation of inflammatory response	74/2248	279/12702	0.265233	1.49866	3.90544	0.000133691	0.00282047	0.00221073	TREM2/TNFAIP6/PLA2G7/PGLYRP2/NLRP3/NLRP7/FCGR1A/HGF/NKG7/NPY5R/LILRA5/ARMH4/PLK2/IDO1/BTK/ALOX5/PLA2G10/CCN3/C3/SUCNR1/C1QTNF3/IGF1/CASP1/BIRC3/GPR4/DUSP10/AKNA/NLRC3/APOE/ANXA1/BST1/HCK/PYCARD/TLR3/BCR/CCL5/ETS1/PRKCD/OSMR/LRRC19/CARD16/LGALS1/GPSM3/CX3CL1/ACP5/FANCA/IL15/TNC/AHR/SIRPA/KLF4/TLR4/CD200/TGFB1/LRRK2/METRNL/SLC39A8/NUPR1/CD47/TNFAIP3/STK39/HLA-DRB1/CASP4/LYN/PPARA/TMSB4X/SOD1/CAMK2N…	74
BP	GO:0050680	negative regulation of epithelial cell proliferation	35/2248	108/12702	0.324074	1.83113	4.02232	0.000147856	0.00296967	0.00232768	SFRP1/APOH/GPC3/CAV1/EFNB2/DLL4/CDKN2B/ALOX5/RGCC/CAV2/VASH1/RGN/FLT1/DUSP10/NLRC3/RUNX3/APOE/VDR/MEF2C/SNAI2/RAP1GAP/CD109/ZEB1/HPN/CDKN1C/TGFB1/FBXW7/ATP5F1A/NUPR1/RB1/B2M/STK4/SYNJ2BP/STAT1/KLF9	35
BP	GO:0006734	NADH metabolic process	14/2248	29/12702	0.482759	2.72776	4.31935	0.000152958	0.0030385	0.00238163	ALDOB/ENO2/HK2/PCK2/PGAM2/GPD1/PFKP/PC/PKM/MDH1/PFKM/NUDT12/HK1/FOXK1	14
BP	GO:0006766	vitamin metabolic process	32/2248	96/12702	0.333333	1.88345	4.02908	0.0001556	0.00305752	0.00239654	CYP27B1/LRAT/TTPA/PSAT1/SLC23A1/NNMT/SLC2A1/VNN1/CUBN/LGMN/ACP3/CYP24A1/RGN/LRP2/AMN/SHMT1/CYP11A1/AKR1B1/FOLR1/SNAI2/BTD/PLTP/CLYBL/AKR1A1/LIPA/RDH10/SLC25A42/MTHFD2/VKORC1/DHFR/PDXK/MMACHC	32
BP	GO:0051345	positive regulation of hydrolase activity	95/2248	379/12702	0.25066	1.41632	3.81558	0.000161517	0.00315104	0.00246983	TBC1D21/SFRP1/APOH/CHP2/ARHGAP22/NLRP3/EGLN3/NTF3/PDGFRA/PLEK/RGS1/CCL11/GRTP1/ARHGAP11A/LCK/CCL20/LGALS9/GNA15/RAPGEF4/CCL4/CD86/NTRK3/LAPTM5/CAV2/PLIN5/LGMN/GMIP/LPAR2/PNLIP/CASP1/SOX7/FLT1/TGM2/CLEC7A/RALGPS1/GPR65/RAPGEF6/PYCARD/RGS10/CTSS/BCR/MAP4K4/MYC/CCL5/MEF2C/TBC1D13/PLA2G1B/PERP/PRKCD/THY1/PREX1/GRAMD4/CTSH/ARHGAP25/CX3CL1/PLXNB1/RAP1GAP/P2RY6/CYFIP2/ARHGAP24/IFI16/RANGAP1/RALGAPA2/CD2…	95
BP	GO:0050818	regulation of coagulation	23/2248	61/12702	0.377049	2.13046	4.10399	0.000165736	0.00321033	0.00251631	APOH/KNG1/CAV1/PLG/VTN/PDGFRA/HRG/EDN1/FGA/EMILIN1/ADTRP/CD36/ANXA2/APOE/PLAT/SH2B3/UBASH3B/ALOX12/NOS3/PRKCD/VKORC1/CD9/PRDX2	23
BP	GO:0010977	negative regulation of neuron projection development	37/2248	117/12702	0.316239	1.78686	3.96499	0.000170637	0.00323594	0.00253638	SEMA5B/RTN4RL2/FSTL4/RGMA/MCF2/PLXNA3/EFNB2/SLIT2/BCL11A/TBX6/SEMA4F/INPP5J/SEMA6A/SEMA3E/THOC2/APOE/VIM/SEMA3B/RAB29/MGARP/DPYSL3/NR2F1/THY1/IL15RA/ITM2C/FKBP4/PMP22/LRRK2/FLNA/NLGN1/SEMA5A/MDM2/RTCA/B2M/RYK/DIP2B/CERS2	37
BP	GO:0048660	regulation of smooth muscle cell proliferation	37/2248	117/12702	0.316239	1.78686	3.96499	0.000170637	0.00323594	0.00253638	FGF9/NPY5R/EDN1/MMP2/HPGD/APLN/PDGFD/IGF1/CDH13/APOE/S1PR1/IGFBP3/TGFB3/PDE1A/CCL5/AIF1/MEF2C/NOS3/CX3CL1/P2RY6/PPARGC1A/GJA1/KLF4/TLR4/RBPMS2/TGFB1/EGFR/PHB1/TNFAIP3/PRKDC/CALCRL/MDM2/STAT1/GNAI2/NDRG2/TPM1/HMOX1	37
BP	GO:0042267	natural killer cell mediated cytotoxicity	20/2248	50/12702	0.4	2.26014	4.14001	0.00017122	0.00323594	0.00253638	LILRB1/KLRK1/HLA-G/KLRD1/PIK3R6/NKG7/LGALS9/FCGR3A/ULBP3/HLA-F/VAV1/CORO1A/HLA-B/LAMP1/TGFB1/ARRB2/HLA-A/HLA-E/TUBB/TUBB4B	20
BP	GO:0007548	sex differentiation	53/2248	186/12702	0.284946	1.61005	3.88654	0.000172921	0.00325678	0.00255272	SFRP1/CYP17A1/TNFAIP6/INHBB/FGF9/DMRT2/STRA6/TCF21/PDGFRA/AFP/LHX1/SLIT2/MMP2/KDR/DACH1/VEGFA/REC8/A2M/LRP2/HNF4A/TLR3/SDC1/NOS3/RBP4/IDH1/INHBA/FANCA/GJA1/FKBP4/RAB13/CBL/AGO4/HOXA9/FLNA/NUPR1/RDH10/RRM1/YBX3/LGR4/PBX1/EIF2B4/SOD1/PRDX4/MSH2/NRIP1/MKKS/SALL1/INSR/ARID5B/NUP107/IMMP2L/DNAJC19/UBB	53
BP	GO:0046835	carbohydrate phosphorylation	11/2248	20/12702	0.55	3.1077	4.37426	0.000181495	0.00336189	0.00263511	HK2/PFKFB4/PFKFB2/XYLB/POMK/PFKFB3/TKFC/KHK/GALK2/PFKM/HK1	11
BP	GO:0051899	membrane depolarization	22/2248	58/12702	0.37931	2.14324	4.04655	0.000206425	0.0036718	0.00287802	ALB/CAV1/KCNJ2/CACNG2/DCN/EDN1/ANK2/KDR/FHL1/HCN3/P2RX7/TRPM4/GPD1L/PPIF/PTPN3/GJA1/YWHAH/LRRK2/SCN1B/RANGRF/PRKCZ/NEDD4L	22
BP	GO:0001914	regulation of T cell mediated cytotoxicity	15/2248	33/12702	0.454545	2.56834	4.18314	0.00020831	0.00368127	0.00288544	LILRB1/HLA-G/KLRD1/ULBP3/NCKAP1L/P2RX7/HLA-F/HLA-B/HLA-DRA/HLA-DRB1/HLA-A/CYRIB/HLA-E/B2M/HLA-C	15
BP	GO:0070371	ERK1 and ERK2 cascade	64/2248	237/12702	0.270042	1.52583	3.78925	0.000214972	0.0037867	0.00296808	TREM2/DUSP9/FAM83D/FGF1/PDGFRA/CCL11/ERBB4/NPY5R/RPS6KA6/CCL20/LGALS9/EDN1/WNK4/FGA/DUSP4/FBLN1/EMILIN1/FLT4/KDR/CCL4/CCN2/SEMA6A/TF/PDGFD/IGF1/NECAB2/CD36/DUSP10/APOE/ANGPT1/GPNMB/PYCARD/MYC/CCL5/NOX4/CTSH/INHBA/CX3CL1/P2RY6/CAVIN3/ICAM1/CSF1R/MTURN/SIRPA/TLR4/TGFB1/EGFR/FBXW7/DUSP7/CD74/PRKCZ/PHB1/NHERF1/SPRY1/ARRB2/HLA-DRB1/LYN/PKHD1/FERMT2/SYNJ2BP/GNAI2/NDRG2/MAP3K12/DUSP3	64
BP	GO:0050777	negative regulation of immune response	45/2248	153/12702	0.294118	1.66187	3.81935	0.000239091	0.00414456	0.00324858	TREM2/LILRB1/PGLYRP2/HLA-G/KLRD1/CR2/NPY5R/SAMSN1/LILRB4/LGALS9/PLK2/IL27RA/AMBP/VSIG4/NCKAP1L/NLRC5/INPP5D/A2M/HLA-F/DUSP10/NLRC3/SPI1/ANXA1/HCK/BCR/HLA-B/COL3A1/OAS3/IFI16/AHR/SAMHD1/TGFB1/SMCR8/ISG15/TNFAIP3/ARRB2/ARG2/HLA-DRB1/LYN/PARP14/STAT6/HLA-A/HLA-E/OAS1/FAM3A	45
BP	GO:0050878	regulation of body fluid levels	74/2248	285/12702	0.259649	1.46711	3.69836	0.000270884	0.00461606	0.00361815	ATP6V1B1/SLC6A3/UMOD/APOH/PROZ/AQP2/PF4/KNG1/CAV1/PLG/VTN/PDGFRA/SCNN1A/PLEK/HRG/ERBB4/LCK/HK2/EDN1/WNK4/CYP4A11/FGA/FBLN1/EMILIN1/ADM/FCER1G/DGKI/VWF/PRLR/ADTRP/VEGFA/APLN/CELA2A/CD36/HBB/ANXA2/OAS2/APOE/HNF4A/PLAT/CCND1/VDR/SH2B3/COX2/UBASH3B/MTCO2P12/HSD11B2/AKR1B1/VAV1/ALOX12/NOS3/PRKCD/COL3A1/GJA1/PLA2G4A/TLR4/AK3/EGFR/AQP1/NPR3/WNK1/FLNA/LNPK/STK39/VKORC1/MLLT6/CD9/LYN/PRICKLE1/RAP2B/TRAF3I…	74
BP	GO:0003014	renal system process	34/2248	107/12702	0.317757	1.79544	3.83156	0.000278084	0.0046861	0.00367304	ATP6V1B1/UMOD/NPHS2/AQP2/SLC22A12/CLCNKA/CLCNKB/OIT3/EDN1/WNK4/CYP4A11/ADM/SLC15A2/KCNMA1/STC1/LGMN/SUCNR1/HBB/SLC12A3/AMN/SLC5A2/ATP6V0A4/BCR/HSD11B2/AKR1B1/MCAM/CD34/AQP1/NPR3/CLCN5/NHERF1/STK39/MLLT6/GNAI2	34
BP	GO:0006857	oligopeptide transport	9/2248	15/12702	0.6	3.39021	4.29515	0.000299822	0.00497539	0.0038998	SLC13A3/SLC15A2/SLC15A4/SLC15A3/SLC15A1/GJA1/CA2/SLC25A39/NHERF1	9
BP	GO:0006790	sulfur compound metabolic process	71/2248	272/12702	0.261029	1.47491	3.67143	0.000302137	0.00499858	0.00391797	HS3ST2/DPEP1/ACSF2/ACOT11/PIPOX/GAL3ST4/HS6ST2/GGT5/GGT6/CHAC2/ENPP1/HS3ST1/GGTA1/SUCLG1/PDK1/AGXT/ACP3/SLC25A10/BHMT/CTH/GLYAT/HPGDS/MSRA/ANGPT1/ACAT1/TST/GSTM3/ADI1/FMO1/ACOT1/AADAT/ACOT2/SULT1C2/AHCY/ACSS2/DLST/AHCYL2/NOX4/SUCLG2/PHGDH/ACSM3/IDH1/GCDH/BTD/TPST2/SUOX/BHMT2/HAGH/ABHD14B/GSS/ACSS1/PAX8/ST3GAL1/PDHB/AKR1A1/DGAT1/HMGCS1/MPST/PDHX/MAT2A/PDK2/PDHA1/ST3GAL6/SOD1/DLD/GSR/PMVK/MMACHC/DL…	71
BP	GO:0098742	cell-cell adhesion via plasma-membrane adhesion molecules	46/2248	159/12702	0.289308	1.63469	3.73455	0.000310056	0.00510815	0.00400385	CLDN16/UMOD/PCDH11X/CLDN8/IGSF11/PCDH15/CDH7/MYPN/CD84/CLDN5/CDH4/ROBO4/PCDHB14/LRRC4C/PTPRT/NECTIN4/PCDH18/CADM4/SELL/ITGA5/MPZ/PCDH17/PECAM1/CDH13/ADGRL1/CLDN15/FXYD5/EMB/CX3CL1/SPARCL1/CLDN2/ICAM1/ITGB2/ESAM/KLF4/MPZL2/VCAM1/CDH16/CLDN1/WNK1/DSG2/CDH11/CDH6/NLGN1/CLDN10/MMP24	46
BP	GO:0006813	potassium ion transport	39/2248	129/12702	0.302326	1.70825	3.74918	0.000328008	0.00529777	0.00415248	TREM2/KCNJ5/KCNJ1/KCNK10/SLC12A1/CAV1/KCNJ10/KCNJ2/SLC9A2/WNK4/ANK2/KCNN1/SLC1A3/KCNJ14/KCNMA1/KCNK3/FHL1/FXYD4/HCN3/SLC12A3/DPP6/KCNK6/KCNJ15/KCNK5/CCDC51/NOS3/BIN1/PRNP/HPN/LETM1/GHITM/KCNMB3/AQP1/FLNA/ATP1A1/KCNJ16/STK39/CHP1/NEDD4L	39
BP	GO:0001894	tissue homeostasis	54/2248	195/12702	0.276923	1.56471	3.68506	0.000331908	0.00532913	0.00417706	LAMA2/GJB6/PCDH15/CLDN5/SASH3/SLC2A1/TUB/CUBN/MUC13/CCN2/LRRK1/VEGFA/TF/PTH1R/PBLD/INPP5D/SH3GL2/PECAM1/P2RX7/ANGPT1/S1PR1/UBASH3B/COL14A1/CORO1A/NOS3/NOX4/RBP4/COL3A1/ACP5/ESAM/GJA1/CSF1R/VSTM4/TUBA1A/TLR4/CD34/EGFR/CLDN1/BBS12/SLC39A8/SNX10/TNFAIP3/LIPA/STK39/LDB2/PRICKLE1/GPR137B/SOD1/RB1/FH/MKKS/TSPAN12/XIAP/BAP1	54
BP	GO:0060249	anatomical structure homeostasis	54/2248	195/12702	0.276923	1.56471	3.68506	0.000331908	0.00532913	0.00417706	LAMA2/GJB6/PCDH15/CLDN5/SASH3/SLC2A1/TUB/CUBN/MUC13/CCN2/LRRK1/VEGFA/TF/PTH1R/PBLD/INPP5D/SH3GL2/PECAM1/P2RX7/ANGPT1/S1PR1/UBASH3B/COL14A1/CORO1A/NOS3/NOX4/RBP4/COL3A1/ACP5/ESAM/GJA1/CSF1R/VSTM4/TUBA1A/TLR4/CD34/EGFR/CLDN1/BBS12/SLC39A8/SNX10/TNFAIP3/LIPA/STK39/LDB2/PRICKLE1/GPR137B/SOD1/RB1/FH/MKKS/TSPAN12/XIAP/BAP1	54
BP	GO:0071417	cellular response to organonitrogen compound	116/2248	489/12702	0.237219	1.34037	3.55936	0.000359026	0.00573072	0.00449184	TREM2/SFRP1/INHBB/CAV1/SLC22A12/CXCR4/PDGFRA/SCNN1A/SLC34A1/PPP1R1B/GCGR/TRIM72/PCK1/PALM/ASS1/PDE3B/TRIB3/EDN1/SLC2A4/GNA15/SLC1A3/SLIT2/BLM/PCK2/ENPP1/MMP2/BCL11A/HRH1/GPD1/RYR1/STC1/HCN3/CAV2/LGMN/FOXC2/PDGFD/GNAO1/NSG1/FBP1/IGF1/P2RX7/CD36/KLF15/EEF2K/CCNA2/TGM2/GABRB3/VIM/TRPM4/SHMT1/LPIN3/MGARP/CYP11A1/MAP1B/UCP2/CPEB3/COL1A2/GPT/MEF2C/PRKN/PLA2G1B/FOLR1/PRKCD/PKLR/COL3A1/INHBA/P2RY6/ICAM1/…	116
BP	GO:0048732	gland development	85/2248	340/12702	0.25	1.41259	3.57593	0.000382609	0.00603385	0.00472943	SERPINA5/SFRP1/SLC6A3/INHBB/STRA6/HOXB9/PCSK1/CAV1/VTN/FGF1/TCF21/PDGFRA/TFCP2L1/UGT1A9/PCK1/CCL11/ERBB4/ALOX15B/ASS1/HGF/CRIPTO/HK2/UPF2/EDN1/PCK2/MMP2/PTN/CDKN2B/MAFB/PRLR/VEGFA/APLN/CDC42/CELA1/NOTCH4/RGN/TGM2/OAS2/ACAT1/SOSTDC1/CCND1/VDR/COX2/TGFA/MSX1/MTCO2P12/TGFB3/UCP2/NTN4/SNAI2/PTPN3/RAP1GAP/RPGRIP1L/GJA1/FKBP4/CSF1R/TNC/ACADM/HPN/CDKN1C/TGFB1/EGFR/CLDN1/TBX2/FBXW7/PAX8/MET/HOXA9/TNFAIP3…	85
BP	GO:0032233	positive regulation of actin filament bundle assembly	20/2248	53/12702	0.377358	2.13221	3.83012	0.000428643	0.00651705	0.00510817	SFRP1/PLEK/CCN2/RGCC/CDC42/GPR65/TGFB3/CX3CL1/PFN2/SYNPO/CCDC88A/S100A10/RAPGEF3/FLNA/CARMIL1/CD47/VIL1/ARHGEF5/FERMT2/TPM1	20
BP	GO:0097305	response to alcohol	54/2248	197/12702	0.274112	1.54883	3.60001	0.000435896	0.00660507	0.00517716	SFRP1/SLC6A3/INHBB/ADH6/SCNN1A/CYP8B1/PCK1/ABAT/CLDN5/PTGFR/NEFL/SLC2A4/SLIT2/BLM/HPGD/TBXAS1/FBP1/GRAMD1B/A2M/SLC12A3/GRAMD1C/OGG1/ND4/ALAD/IGFBP7/INHBA/P2RY6/TNC/FDX1/AHR/KLF4/CBL/CYTB/TGFB1/GPR155/VCAM1/CLDN1/AIFM1/ATP5F1A/LIPA/CAT/STK39/AKAP8/FECH/PPARA/SPHK2/TYMS/SOD1/MDM2/PMVK/JUP/SH3RF1/KLF9/TUFM	54
BP	GO:0006909	phagocytosis	52/2248	188/12702	0.276596	1.56286	3.60546	0.000436859	0.00660507	0.00517716	TREM2/XKR4/HAVCR1/FCGR1A/PLPP4/CD93/MSR1/SCARB1/TUB/ANXA3/MYO1G/FCER1G/BTK/TYROBP/NCKAP1L/C3/CDC42/CAMK1D/PECAM1/P2RX7/CD36/DOCK2/COLEC11/TGM2/GULP1/CLEC7A/ANXA1/HCK/PYCARD/BCR/VAV1/AIF1/CORO1A/MFGE8/PRKCD/IL15RA/ARHGAP25/P2RY6/DYSF/ITGB2/IL15/SIRPA/TLR4/IRF8/MET/CD47/CORO1C/LYN/MYO18A/RAB31/SOD1/TUSC2	52
BP	GO:0030855	epithelial cell differentiation	115/2248	487/12702	0.23614	1.33427	3.48815	0.000456786	0.0068067	0.00533521	EHF/NPHS2/CYP27B1/CAV1/SOX11/RHCG/CXCR4/ESRP1/APOLD1/TCF21/TFCP2L1/SLC9A2/PCK1/ERBB4/RAB25/ALOX15B/CLDN5/PRDM1/LHFPL5/HSF4/EDN1/ROBO4/KRT7/UPK1B/FZD7/OVOL2/LHX1/PCK2/KDR/ETV4/MSI1/ALDOC/CDKN2B/SYNE4/NR5A2/SLC44A4/MAFB/DACT2/PRLR/STC1/VEGFA/FN3K/FOXC2/CDC42/GREM1/PECAM1/KLF15/NOTCH4/THRB/GPR4/VIM/AJAP1/SLC4A7/S1PR1/ANXA1/SOSTDC1/PPP1R16B/CCND1/TST/VDR/GSTM3/MSX1/EMX1/MAP1B/BCR/AKR1B1/HEY1/MEF2C/TI…	115
BP	GO:0006730	one-carbon metabolic process	15/2248	35/12702	0.428571	2.42158	3.90521	0.000457699	0.0068067	0.00533521	CA9/CA10/SHMT1/CA7/AHCY/AHCYL2/ALDH1L1/MTHFD1L/CA2/MAT2A/MTHFD2/DHFR/TYMS/SFXN1/SHMT2	15
BP	GO:1990868	response to chemokine	22/2248	61/12702	0.360656	2.03783	3.76771	0.00047304	0.0069588	0.00545443	TREM2/CXCL11/PF4/CCR10/CXCR4/CCL11/CXCL10/CXCL9/CCL20/EDN1/SLIT2/CCL4/ENTREP1/LOX/CXCL12/SH2B3/DUSP1/CCL5/CX3CL1/WNK1/STK39/LYN	22
BP	GO:0042417	dopamine metabolic process	12/2248	25/12702	0.48	2.71217	3.97361	0.000485566	0.00710467	0.00556876	SLC6A3/DAO/ABAT/DDC/GCH1/MOXD1/PRKN/ITGB2/ALDH2/HPRT1/MAOA/PNKD	12
BP	GO:1903706	regulation of hemopoiesis	83/2248	333/12702	0.249249	1.40835	3.50155	0.000492661	0.00716993	0.00561991	TREM2/SFRP1/TNFAIP6/LILRB1/PF4/PGLYRP2/HLA-G/NLRP3/IKZF3/PIK3R6/PCK1/SASH3/PRDM1/BATF/LILRB4/LGALS9/SLC9B2/RHOH/VNN1/PTN/CD86/BTK/TAL1/TYROBP/MAFB/NCKAP1L/INPP5D/HLA-DOA/DUSP10/LOX/RUNX3/SPI1/RUNX1/RASSF2/EVI2B/ANXA1/TLR3/CD83/C1QC/UBASH3B/MYC/MEF2C/HOXB8/HLA-B/ETS1/SNAI2/HLA-DRA/IL15RA/INHBA/H4C14/ZEB1/FANCA/H4C15/IL15/MTURN/TLR4/TGFB1/HCLS1/BRPF3/FBXW7/PNP/HSPA1B/CD74/HOXA9/HSPA1A/PRKCZ/ISG15/P…	83
BP	GO:0033273	response to vitamin	25/2248	73/12702	0.342466	1.93505	3.71526	0.000497892	0.00720752	0.00564938	FABP1/SFRP1/CYP27B1/BCHE/LRAT/SLC34A1/CXCL10/STC1/CYP24A1/VDR/STC2/MAP1B/OGG1/FOLR1/SNAI2/ALAD/KL/TNC/CYTB/EGFR/LIPA/CAT/TYMS/MDM2/RXRA	25
BP	GO:0010721	negative regulation of cell development	57/2248	212/12702	0.268868	1.5192	3.53506	0.000521288	0.0073987	0.00579922	TREM2/SFRP1/TNFAIP6/LILRB1/SEMA5B/PGLYRP2/HLA-G/SOX11/TTPA/PTHLH/CCL11/FSTL4/RGMA/MCF2/PLXNA3/LILRB4/PTN/BCL11A/TBX6/SEMA4F/CDKN2B/MAFB/SEMA6A/VEGFA/SEMA3E/INPP5D/IGF1/RFLNB/DUSP10/RUNX3/RUNX1/SEMA3B/ANXA1/TLR3/C1QC/UBASH3B/MYC/SNAI2/THY1/INHBA/TLR4/YWHAH/FBXW7/CD74/SEMA5A/TSC22D1/LYN/GPR137B/IRF1/RB1/B2M/RYK/TCTA/DIP2B/DICER1/CERS2/PRDX2	57
BP	GO:0007015	actin filament organization	96/2248	396/12702	0.242424	1.36978	3.46667	0.000522191	0.0073987	0.00579922	SFRP1/AQP2/NRAP/PLEK/FRMD7/CCL11/SHROOM4/TAGLN3/TACSTD2/AVIL/RHOH/SLIT2/TLE6/MYO1G/CCN2/GAS2L3/RGCC/NEB/TF/NCKAP1L/CDC42/RFLNB/PLEKHG2/FSCN1/TMSB10/GPR65/S1PR1/HCK/PYCARD/CXCL12/ESPN/TGFB3/LCP1/DPYSL3/AIF1/CORO1A/TTC8/PRKN/PLA2G1B/AIF1L/MYO1F/PRKCD/PREX1/MICAL3/BIN1/TMOD2/ARHGAP25/CX3CL1/RND2/PFN2/ESAM/CYFIP2/MARCKSL1/WASHC1/GMFG/SYNPO/RHOG/DLC1/DIAPH2/CAPG/HCLS1/CCDC88A/S100A10/RAPGEF3/MSRB1/FAM…	96
BP	GO:0009713	catechol-containing compound biosynthetic process	8/2248	13/12702	0.615385	3.47714	4.14367	0.000524692	0.0073987	0.00579922	SLC6A3/PAH/DAO/DDC/GCH1/MOXD1/KL/ALDH2	8
BP	GO:0030728	ovulation	8/2248	13/12702	0.615385	3.47714	4.14367	0.000524692	0.0073987	0.00579922	INHBB/AFP/MMP2/HPGD/NOS3/INHBA/NRIP1/IMMP2L	8
BP	GO:0042423	catecholamine biosynthetic process	8/2248	13/12702	0.615385	3.47714	4.14367	0.000524692	0.0073987	0.00579922	SLC6A3/PAH/DAO/DDC/GCH1/MOXD1/KL/ALDH2	8
BP	GO:0031348	negative regulation of defense response	55/2248	203/12702	0.270936	1.53088	3.53579	0.00052913	0.007442	0.00583317	TREM2/TNFAIP6/LILRB1/HLA-G/NLRP3/KLRD1/HGF/NPY5R/LGALS9/PLK2/MAPKBP1/ALOX5/VSIG4/PLA2G10/CCN3/NLRC5/C1QTNF3/IGF1/A2M/HLA-F/DUSP10/NLRC3/APOE/HCK/BCR/HLA-B/PRKCD/OAS3/ACP5/IFI16/AHR/SIRPA/KLF4/CD200/SAMHD1/TGFB1/C1QBP/METRNL/ISG15/SLC39A8/TNFAIP3/ARRB2/ARG2/HLA-DRB1/LYN/PARP14/PPARA/TMSB4X/HLA-A/SOD1/GIT1/HLA-E/RB1/OAS1/FAM3A	55
BP	GO:0170038	proteinogenic amino acid biosynthetic process	19/2248	50/12702	0.38	2.14714	3.76874	0.000534897	0.0074653	0.00585143	PSAT1/ASS1/AGXT/BHMT/CTH/SHMT1/AGXT2/PLOD2/ADI1/NAGS/GLS/PHGDH/ASL/BHMT2/OAT/SEPHS2/DHFR/SEPHS1/SHMT2	19
BP	GO:0002366	leukocyte activation involved in immune response	60/2248	226/12702	0.265487	1.50009	3.51758	0.000537725	0.0074653	0.00585143	TREM2/LILRB1/PGLYRP2/AICDA/NLRP3/GAPT/PCK1/PHF14/CD84/CD180/NKG7/BATF/LGALS9/IL27RA/ANXA3/FCGR3A/CD86/FCER1G/BTK/TYROBP/NCKAP1L/SUCNR1/IL18R1/DOCK2/HLA-F/APBB1IP/SPI1/SLC15A4/ANXA1/ADGRE2/PYCARD/PLCL2/BCR/LCP1/CORO1A/HLA-DRA/LGALS1/HLA-DMB/LAMP1/ITM2A/ICAM1/DYSF/ITGB2/TLR4/CBL/TGFB1/IRF8/CD74/ST3GAL1/PRKCZ/HLA-DRB1/LYN/RNF168/STAT6/SPHK2/MSH2/RIF1/HSPD1/HMCES/JAK1	60
BP	GO:0006882	intracellular zinc ion homeostasis	14/2248	32/12702	0.4375	2.47203	3.86616	0.000547547	0.00750704	0.00588415	SLC30A2/MT1G/MT1H/MT1M/MT1F/LCK/SLC30A8/SLC39A4/MT1X/MT1E/SLC30A7/MT2A/SLC39A8/SLC30A9	14
BP	GO:0009712	catechol-containing compound metabolic process	14/2248	32/12702	0.4375	2.47203	3.86616	0.000547547	0.00750704	0.00588415	SLC6A3/PAH/DAO/ABAT/DDC/GCH1/MOXD1/PRKN/KL/ITGB2/ALDH2/HPRT1/MAOA/PNKD	14
BP	GO:0035924	cellular response to vascular endothelial growth factor stimulus	21/2248	58/12702	0.362069	2.04582	3.70172	0.000594479	0.00813002	0.00637245	MT1G/PGF/PDGFRA/DCN/HRG/EMILIN1/FLT4/KDR/CADM4/DLL4/SEMA6A/VEGFA/VEGFC/FLT1/ANXA1/PTP4A3/ATP2B4/JCAD/NRP2/VCAM1/ADGRA2	21
BP	GO:0006809	nitric oxide biosynthetic process	22/2248	62/12702	0.354839	2.00496	3.67832	0.000612294	0.00834033	0.00653729	KLRK1/CAV1/ASS1/EDN1/GCH1/CD36/HBB/RGN/CLEC7A/AGXT2/MTARC2/NOS3/ATP2B4/ACP5/SIRPA/KLF4/ASL/TLR4/CD47/ARG2/DDAH1/INSR	22
BP	GO:0000302	response to reactive oxygen species	47/2248	168/12702	0.279762	1.58075	3.51381	0.000612921	0.00834033	0.00653729	FABP1/PDGFRA/HGF/EDN1/MMP2/FBLN5/BTK/PDGFD/GCH1/CD36/HBB/APOE/UCP2/SDC1/NOS3/PRKCD/HBA2/PPIF/ND5/SOD3/SESN2/SIRPA/KLF4/LRRK2/EGFR/AQP1/AIFM1/MET/TNFAIP3/CAT/PCGF2/PDK2/DHFR/TXNRD2/ANKZF1/NET1/STAT6/SOD1/PRDX3/MDM2/MAPK8/SESN3/STAT1/TPM1/HMOX1/PAWR/PRDX2	47
BP	GO:0043087	regulation of GTPase activity	62/2248	237/12702	0.261603	1.47815	3.44564	0.000664208	0.00889761	0.0069741	TBC1D21/SFRP1/KLRK1/ARHGAP22/NTF3/RGS1/CCL11/PLXNA3/GRTP1/ARHGAP11A/CCL20/RAPGEF4/CCL4/NTRK3/FGD2/FICD/CAV2/GMIP/CHN2/TGM2/ARHGAP9/RASIP1/RALGPS1/GPR65/RAPGEF6/RGS10/BCR/MAP4K4/VAV1/CCL5/TBC1D13/THY1/PREX1/ARHGAP25/CX3CL1/PLXNB1/RAP1GAP/ARHGAP24/RANGAP1/RALGAPA2/TBC1D14/RHOG/LRRK2/RASGRP3/S100A10/RAPGEF3/WNK1/SMCR8/RGL3/MET/SRGAP2/CORO1C/GNB5/NET1/ARHGEF5/GPR137B/SOD1/FGD6/FERMT2/C9orf72/TBC1D1/U…	62
BP	GO:0002700	regulation of production of molecular mediator of immune response	40/2248	138/12702	0.289855	1.63778	3.49321	0.000710769	0.00945896	0.0074141	LILRB1/HLA-G/NLRP3/SASH3/LILRB4/KLK7/IL27RA/CD86/BTK/LAPTM5/TRIM6/IL18R1/P2RX7/CD36/HLA-F/CLEC7A/TRPM4/ANGPT1/SLC15A4/PYCARD/TLR3/TGFB3/RBP4/ACP5/TLR4/TGFB1/CD74/TMBIM6/PRKCZ/PHB1/STAT6/SPHK2/HLA-A/HLA-E/HK1/MSH2/RIF1/B2M/BST2/HMCES	40
BP	GO:0170034	L-amino acid biosynthetic process	19/2248	51/12702	0.372549	2.10503	3.66669	0.000712787	0.00946268	0.00741701	PSAT1/ASS1/AGXT/BHMT/CTH/SHMT1/AGXT2/PLOD2/ADI1/NAGS/GLS/PHGDH/ASL/BHMT2/OAT/SEPHS2/DHFR/SEPHS1/SHMT2	19
BP	GO:0032970	regulation of actin filament-based process	81/2248	328/12702	0.246951	1.39536	3.36398	0.000771221	0.0101019	0.00791801	SFRP1/CAV1/KCNJ2/PDGFRA/PLEK/HRG/FRMD7/CCL11/SMIM22/TACSTD2/AVIL/GPM6B/EDN1/ANK2/SLIT2/MYO3A/CCN2/RGCC/STC1/NEB/NCKAP1L/CDC42/TRPM4/PLEKHG2/FSCN1/TMSB10/GPR65/S1PR1/BST1/HCK/PYCARD/CXCL12/TGFB3/CORO1A/TTC8/PRKN/PRKCD/PREX1/BIN1/TMOD2/CX3CL1/RND2/PFN2/ESAM/CYFIP2/CSF1R/WASHC1/GMFG/SYNPO/RHOG/DLC1/CAPG/HCLS1/CCDC88A/S100A10/RAPGEF3/DSG2/PLN/RANGRF/FAM107A/MET/FLNA/CARMIL1/CD47/VIL1/SEMA5A/COTL1/TMS…	81
BP	GO:0003254	regulation of membrane depolarization	14/2248	33/12702	0.424242	2.39712	3.72645	0.000797511	0.0103354	0.00810103	ALB/DCN/KDR/FHL1/HCN3/P2RX7/TRPM4/GPD1L/PTPN3/GJA1/LRRK2/SCN1B/RANGRF/NEDD4L	14
BP	GO:0002274	myeloid leukocyte activation	49/2248	179/12702	0.273743	1.54675	3.41612	0.00080925	0.0104378	0.00818132	TREM2/MT1G/HAVCR1/CD84/BATF/CD93/LILRB4/LGALS9/WNK4/RHOH/ANXA3/FCGR3A/FCER1G/BTK/TYROBP/VSIG4/PLA2G10/SUCNR1/DOCK2/C1QA/SPI1/ANXA1/ADGRE2/PYCARD/TLR3/BCR/CCL5/AIF1/PRKCD/PREX1/CX3CL1/DYSF/ITGB2/PLA2G4A/IL15/TLR4/CD200/CBL/LRRK2/CD74/LCP2/STK39/IFNGR2/LYN/MYO18A/SPHK2/GPR137B/TRAF3IP2/HSPD1	49
BP	GO:0030282	bone mineralization	30/2248	96/12702	0.3125	1.76574	3.49222	0.000842622	0.0107662	0.00843872	GPC3/CYP27B1/PTHLH/TFAP2A/GPM6B/ENPP1/PTN/ECM1/ALOX5/PTH1R/GREM1/IGF1/P2RX7/RFLNB/LOX/TRPM4/S1PR1/VDR/ASPN/COL1A2/MEF2C/FAM20C/KL/GJA1/ISG15/SNX10/CLEC3B/LGR4/PRICKLE1/RXRA	30
BP	GO:0042219	cellular modified amino acid catabolic process	11/2248	23/12702	0.478261	2.70234	3.78917	0.000868288	0.010942	0.00857652	DPEP1/ALDH4A1/HOGA1/GGT5/CHAC2/BHMT/AGXT2/GGACT/ALDH1L1/DMGDH/PCYOX1	11
BP	GO:0002367	cytokine production involved in immune response	29/2248	92/12702	0.315217	1.78109	3.48669	0.000874475	0.010942	0.00857652	LILRB1/HLA-G/NLRP3/SASH3/LILRB4/BTK/LAPTM5/TRIM6/IL18R1/P2RX7/CD36/HLA-F/CLEC7A/TRPM4/ANGPT1/PYCARD/TLR3/TGFB3/ACP5/TLR4/TGFB1/CD74/PRKCZ/SPHK2/HLA-A/HLA-E/HK1/B2M/BST2	29
BP	GO:0045428	regulation of nitric oxide biosynthetic process	18/2248	48/12702	0.375	2.11888	3.60137	0.000892781	0.0110945	0.00869609	KLRK1/CAV1/ASS1/EDN1/CD36/HBB/RGN/CLEC7A/AGXT2/ATP2B4/ACP5/SIRPA/KLF4/ASL/TLR4/CD47/DDAH1/INSR	18
BP	GO:0050890	cognition	58/2248	221/12702	0.262443	1.4829	3.35818	0.000895022	0.0110971	0.00869806	CALB1/TREM2/SLC6A3/NPTX2/TTC36/KCNK10/CHL1/STRA6/BCHE/DNAH11/NTF3/PPP1R1B/SCN2A/CCL11/SHROOM4/CLDN5/GATM/SLC2A4/PLK2/PTN/HRH1/MME/NEUROD2/ITGA5/LGMN/APOE/RP9/CPEB3/MEF2C/ACSS2/TTC8/PRKN/HLA-DRA/POMK/DOP1B/AMFR/TMOD2/PRNP/CCND2/RCAN1/TUBA1A/PLCB1/PRKAR2B/GPR155/EGFR/RAPGEF3/FAM107A/UBA6/PRKCZ/GPRASP2/FEN1/B4GALT2/SHANK3/CAMK2N1/GIT1/B2M/INSR/GM2A	58
BP	GO:0046415	urate metabolic process	7/2248	11/12702	0.636364	3.59568	3.9937	0.00091317	0.0111444	0.00873514	SLC22A12/SLC16A9/SLC2A9/G6PC1/SLC17A1/PNP/CARMIL1	7
BP	GO:0046851	negative regulation of bone remodeling	7/2248	11/12702	0.636364	3.59568	3.9937	0.00091317	0.0111444	0.00873514	SFRP1/GREM1/INPP5D/P2RX7/UBASH3B/TNFAIP3/GPR137B	7
BP	GO:0002521	leukocyte differentiation	113/2248	486/12702	0.23251	1.31377	3.27066	0.000927565	0.0112947	0.00885299	TREM2/SFRP1/TNFAIP6/LILRB1/GPC3/PF4/MT1G/PGLYRP2/HLA-G/AICDA/NLRP3/CR2/IKZF3/PIK3R6/PCK1/PHF14/SASH3/PRDM1/IKZF1/BATF/LCK/LILRB4/LGALS9/SLC9B2/RHOH/FZD7/VNN1/DLL4/CD86/FCER1G/BTK/TAL1/TYROBP/LRRK1/MAFB/VEGFA/TF/NCKAP1L/CDC42/NFATC1/INPP5D/IL18R1/DOCK2/TNFSF13B/HLA-DOA/ANXA2/DUSP10/RUNX3/SPI1/RUNX1/RASSF2/EVI2B/ANXA1/TLR3/PLCL2/CD83/EFNA2/C1QC/UBASH3B/VAV1/UCP2/MYC/GPR89B/HLA-B/HLA-DRA/PREX1/LGALS…	113
BP	GO:1990542	mitochondrial transmembrane transport	27/2248	84/12702	0.321429	1.81619	3.48024	0.000932123	0.0113249	0.00887663	SLC30A2/SFXN2/TST/CCDC51/UCP2/SLC8B1/SLC25A33/SLC25A5/LETM1/GHITM/AIFM1/MPC1/SLC25A38/SLC39A8/SLC25A39/SLC25A13/MRS2/SFXN1/SLC25A3/MICU1/SLC25A36/TIMM23/HSPD1/SMDT1/SLC25A4/SLC25A1/DNAJC19	27
BP	GO:0038084	vascular endothelial growth factor signaling pathway	16/2248	41/12702	0.390244	2.20502	3.58366	0.00103345	0.0121485	0.00952223	PGF/PDGFRA/DCN/HRG/EMILIN1/FLT4/KDR/CADM4/SEMA6A/VEGFA/VEGFC/FLT1/PTP4A3/JCAD/NRP2/ADGRA2	16
BP	GO:0086002	cardiac muscle cell action potential involved in contraction	16/2248	41/12702	0.390244	2.20502	3.58366	0.00103345	0.0121485	0.00952223	KCNJ5/CAV1/KCNJ2/SCN2A/ANK2/TRPM4/GPD1L/BIN1/GJA1/SCN1B/DSG2/FLNA/ATP1A1/SNTA1/JUP/NEDD4L	16
BP	GO:0046185	aldehyde catabolic process	8/2248	14/12702	0.571429	3.22877	3.8691	0.00103455	0.0121485	0.00952223	HOGA1/AGXT/AGXT2/ALDH2/HAGH/AKR1A1/PNKD/ADH5	8
BP	GO:0031345	negative regulation of cell projection organization	45/2248	163/12702	0.276074	1.55991	3.33626	0.00106973	0.0124947	0.00979359	SEMA5B/RTN4RL2/HRG/FSTL4/RGMA/MCF2/PLXNA3/TACSTD2/EFNB2/SLIT2/BCL11A/TBX6/SEMA4F/INPP5J/SEMA6A/SEMA3E/THOC2/APOE/VIM/SEMA3B/RAB29/MGARP/DPYSL3/NR2F1/PRKCD/THY1/IL15RA/RAP1GAP/PRNP/PFN2/ITM2C/ARHGAP24/FKBP4/YWHAH/PMP22/LRRK2/FLNA/NLGN1/SEMA5A/MDM2/RTCA/B2M/RYK/DIP2B/CERS2	45
BP	GO:2001057	reactive nitrogen species metabolic process	23/2248	69/12702	0.333333	1.88345	3.41217	0.00125235	0.0142011	0.011131	KLRK1/CAV1/ASS1/EDN1/GCH1/CD36/HBB/RGN/CLEC7A/AGXT2/MTARC2/NOS3/ATP2B4/ACP5/SIRPA/KLF4/ASL/TLR4/CD47/ARG2/PPARA/DDAH1/INSR	23
BP	GO:0030198	extracellular matrix organization	61/2248	238/12702	0.256303	1.4482	3.23674	0.00126468	0.0142519	0.0111709	LAMA2/CAV1/PLG/LUM/VTN/PDGFRA/COL4A4/GPM6B/KLK7/FBLN1/EMILIN1/MMP2/FBLN5/TGFBI/COL23A1/MYH11/RGCC/PRSS1/ADTRP/ADAMTS4/CAV2/WDR72/LOXL4/FOXC2/TPSAB1/GREM1/ADAMTS10/ANXA2/LOX/RUNX1/FSCN1/MFAP4/PRSS2/CTSS/COL14A1/COL1A2/LCP1/COL12A1/ECM2/NTN4/CRISPLD2/FKBP10/LAMB1/COL3A1/MATN2/HPN/WASHC1/COLGALT1/COL27A1/AEBP1/P4HA1/TGFB1/KIF9/COL5A2/SLC39A8/NID1/PRICKLE1/VWA1/PRDX4/RB1/MMP24	61
BP	GO:0043062	extracellular structure organization	61/2248	238/12702	0.256303	1.4482	3.23674	0.00126468	0.0142519	0.0111709	LAMA2/CAV1/PLG/LUM/VTN/PDGFRA/COL4A4/GPM6B/KLK7/FBLN1/EMILIN1/MMP2/FBLN5/TGFBI/COL23A1/MYH11/RGCC/PRSS1/ADTRP/ADAMTS4/CAV2/WDR72/LOXL4/FOXC2/TPSAB1/GREM1/ADAMTS10/ANXA2/LOX/RUNX1/FSCN1/MFAP4/PRSS2/CTSS/COL14A1/COL1A2/LCP1/COL12A1/ECM2/NTN4/CRISPLD2/FKBP10/LAMB1/COL3A1/MATN2/HPN/WASHC1/COLGALT1/COL27A1/AEBP1/P4HA1/TGFB1/KIF9/COL5A2/SLC39A8/NID1/PRICKLE1/VWA1/PRDX4/RB1/MMP24	61
BP	GO:0019722	calcium-mediated signaling	46/2248	169/12702	0.272189	1.53797	3.26473	0.00130672	0.0146648	0.0114946	TREM2/CCR10/CHP2/CXCR4/PDGFRA/PLEK/PTGFR/CCL20/EDN1/GNA15/ANK2/KDR/FCGR3A/DEFB1/CCL4/BTK/MCTP1/NR5A2/NEUROD2/RYR1/NFATC1/IGF1/CDH13/P2RX7/ADGRL1/RGN/CLEC7A/TRPM4/BST1/CLIC2/TPCN1/ATP2B4/STIMATE/MCTP2/PRNP/RCAN1/NUDT4/LRRK2/VCAM1/RCAN3/NCALD/PLN/PDK2/CHP1/SAMD14/CALM1	46
BP	GO:0150146	cell junction disassembly	11/2248	24/12702	0.458333	2.58975	3.6148	0.00134859	0.0149803	0.0117418	TREM2/C1QB/C3/C1QA/C1QC/TGFB3/MAP4K4/SNAI2/CX3CL1/PRICKLE1/DUSP3	11
BP	GO:0097237	cellular response to toxic substance	31/2248	103/12702	0.300971	1.70059	3.31049	0.00138998	0.0153773	0.012053	FABP1/ALB/GPX3/FBLN5/GCH1/CD36/HBB/APOE/PTGS1/CLIC2/GSTM3/GPX8/MTARC2/PRKN/NOS3/HBA2/CP/SOD3/SESN2/TXNDC17/AKR1A1/SLC39A8/CAT/DHFR/TXNRD2/SOD1/PRDX4/PRDX3/GSR/ADH5/PRDX2	31
BP	GO:0042398	cellular modified amino acid biosynthetic process	16/2248	42/12702	0.380952	2.15252	3.46921	0.00139861	0.0154102	0.0120788	GGT5/CKMT1B/GGT6/CHAC2/GATM/CHDH/CKMT2/GCH1/PLOD2/MTHFD1L/ACADM/ALDH7A1/HAGH/GSS/ALDH9A1/DHFR	16
BP	GO:0043549	regulation of kinase activity	102/2248	437/12702	0.23341	1.31885	3.14533	0.00140763	0.015447	0.0121077	TREM2/CDKN2A/CAV1/FGF1/NTF3/PDGFRA/PIK3R6/ERBB4/FCGR1A/DIRAS3/CRIPTO/LILRA5/LILRB4/TRIB3/EDN1/PTPRT/FLT4/BLM/KDR/UCHL1/CD86/NTRK3/TPX2/CDKN2B/RGCC/PRLR/VEGFA/PDGFD/NLRC5/IGF1/FLT1/CCNA2/DUSP10/APOE/RASIP1/ANGPT1/RASSF2/CCND1/PYCARD/TLR3/SMPD1/UBASH3B/DUSP1/STRADB/CCL5/TIGAR/MST1/PRKN/PLA2G1B/CCNI2/PRKCD/NOX4/THY1/ATP2B4/DEPTOR/CD24/PRNP/CCND2/CSF1R/SMG8/TLR4/CDKN1C/KSR1/CBL/TFAP4/PRKAR2B/PTPRB/LR…	102
BP	GO:0015908	fatty acid transport	26/2248	82/12702	0.317073	1.79158	3.33462	0.00143615	0.0156967	0.0123034	FABP7/FABP1/SLC22A8/FABP6/PLA2G4F/CRABP1/SLC22A7/EDN1/CYP4A11/SLC2A1/RBP7/PLA2G10/P2RX7/CD36/APOE/PLA2G12B/PLIN2/PLA2G1B/SLC5A8/FABP5/NMB/PLA2G4A/FABP3/RBP5/ABCD3/PPARA	26
BP	GO:0002832	negative regulation of response to biotic stimulus	30/2248	99/12702	0.30303	1.71223	3.29895	0.00146152	0.015942	0.0124956	LILRB1/HLA-G/KLRD1/LGALS9/MAPKBP1/VSIG4/NLRC5/A2M/HLA-F/DUSP10/NLRC3/HLA-B/CARD16/OAS3/IFI16/AHR/SAMHD1/TGFB1/C1QBP/ISG15/TNFAIP3/ARRB2/ARG2/PARP14/HLA-A/CARD8/HLA-E/OAS1/PRDX2/FAM3A	30
BP	GO:0031100	animal organ regeneration	18/2248	50/12702	0.36	2.03413	3.39747	0.00154417	0.0166105	0.0130196	VTN/NNMT/UPF2/ADM/ANXA3/ANGPT2/RGN/CCNA2/CCND1/CXCL12/UCP2/LCP1/PTPN3/CYTB/EGFR/CLDN1/GUCD1/TYMS	18
BP	GO:0080164	regulation of nitric oxide metabolic process	18/2248	50/12702	0.36	2.03413	3.39747	0.00154417	0.0166105	0.0130196	KLRK1/CAV1/ASS1/EDN1/CD36/HBB/RGN/CLEC7A/AGXT2/ATP2B4/ACP5/SIRPA/KLF4/ASL/TLR4/CD47/DDAH1/INSR	18
BP	GO:0034614	cellular response to reactive oxygen species	36/2248	126/12702	0.285714	1.61439	3.2139	0.00169059	0.0180076	0.0141147	FABP1/PDGFRA/HGF/EDN1/MMP2/FBLN5/BTK/PDGFD/GCH1/CD36/NOS3/PRKCD/PPIF/SOD3/SIRPA/KLF4/LRRK2/EGFR/AQP1/AIFM1/MET/TNFAIP3/CAT/PCGF2/PDK2/DHFR/ANKZF1/NET1/STAT6/SOD1/PRDX3/MDM2/MAPK8/TPM1/PAWR/PRDX2	36
BP	GO:0002764	immune response-regulating signaling pathway	97/2248	415/12702	0.233735	1.32069	3.08004	0.00173712	0.0184311	0.0144466	TREM2/LILRB1/KLRK1/HLA-G/CAV1/CD8B/NLRP3/KLRD1/CR2/FCHO1/FCGR1A/PLPP4/LCK/LILRB4/RNF125/SLC15A2/FCGR3A/MYO1G/TRBC1/FCER1G/BTK/LAPTM5/TYROBP/NCKAP1L/C3/FPR3/TRBC2/INPP5D/CD36/CASP1/BIRC3/COLEC11/HLA-DPB1/NLRC3/CLEC7A/SLC15A4/SLC15A3/HCK/PYCARD/TLR3/RAB29/BTN3A2/PLCL2/HLA-DQB1/CTSS/VAV1/BTN3A1/MEF2C/PRKCD/CMTM3/THY1/LRRC19/CD276/GRAMD4/FYB1/CTSH/CD24/ALPK1/TIFA/PRNP/OAS3/TKFC/GBP2/BTN3A3/TLR4/PRKCH…	97
BP	GO:0097164	ammonium ion metabolic process	9/2248	18/12702	0.5	2.82518	3.59326	0.00174778	0.0184363	0.0144507	ENPP6/BCHE/SLC22A3/SLC29A4/CHDH/DDC/ALDH2/DMGDH/ALDH7A1	9
BP	GO:0043068	positive regulation of programmed cell death	102/2248	440/12702	0.231818	1.30986	3.06747	0.00177919	0.0186952	0.0146536	CDKN2A/SFRP1/LILRB1/INHBB/PLEKHN1/KNG1/HLA-G/CAV1/TFAP2B/TOP2A/CCAR1/HRG/TFAP2A/LCK/LGALS9/VNN1/EMILIN1/ADM/SLIT2/MMP2/KCNMA1/HPGD/IDO1/PRF1/LAPTM5/RGCC/HRK/GZMA/CDC42/GCH1/INPP5D/CAMK1D/P2RX7/TGM2/CLEC7A/RASSF2/VDR/PYCARD/TLR3/SMPD1/IGFBP3/CTSS/MSX1/TGFB3/MYC/CCL5/MEF2C/GADD45G/TIGAR/PLA2G1B/PNMA2/PRKCD/LGALS1/BIN1/G0S2/CTSH/INHBA/CALHM2/PRNP/ITM2C/GBP2/PHLDA3/MAL/BMF/TLR4/DLC1/TFAP4/TGFB1/ITGA1…	102
BP	GO:0042053	regulation of dopamine metabolic process	7/2248	12/12702	0.583333	3.29604	3.68991	0.00185711	0.0190681	0.0149459	SLC6A3/ABAT/PRKN/ITGB2/ALDH2/HPRT1/PNKD	7
BP	GO:0042069	regulation of catecholamine metabolic process	7/2248	12/12702	0.583333	3.29604	3.68991	0.00185711	0.0190681	0.0149459	SLC6A3/ABAT/PRKN/ITGB2/ALDH2/HPRT1/PNKD	7
BP	GO:1903265	positive regulation of tumor necrosis factor-mediated signaling pathway	7/2248	12/12702	0.583333	3.29604	3.68991	0.00185711	0.0190681	0.0149459	LAPTM5/CASP1/PRKN/HSPA1B/HSPA1A/ADAM17/CASP4	7
BP	GO:0014009	glial cell proliferation	16/2248	43/12702	0.372093	2.10246	3.35794	0.0018665	0.0190681	0.0149459	TREM2/SOX11/LGI4/CYSLTR1/CDKN2B/VEGFC/CX3CL1/CSF1R/PRKCH/EGFR/LYN/RB1/NFIA/SOX4/DICER1/CERS2	16
BP	GO:0003096	renal sodium ion transport	8/2248	15/12702	0.533333	3.01352	3.61825	0.00187423	0.0190681	0.0149459	ATP6V1B1/UMOD/CLCNKB/EDN1/WNK4/SLC12A3/NHERF1/STK39	8
BP	GO:0006089	lactate metabolic process	8/2248	15/12702	0.533333	3.01352	3.61825	0.00187423	0.0190681	0.0149459	LDHD/PFKFB2/LDHA/TIGAR/LDHB/HAGH/PNKD/MRS2	8
BP	GO:0006735	NADH regeneration	8/2248	15/12702	0.533333	3.01352	3.61825	0.00187423	0.0190681	0.0149459	ENO2/HK2/PGAM2/PFKP/PKM/PFKM/HK1/FOXK1	8
BP	GO:0030033	microvillus assembly	8/2248	15/12702	0.533333	3.01352	3.61825	0.00187423	0.0190681	0.0149459	FSCN1/FXYD5/RAPGEF6/ESPN/RAP1GAP/PLD1/NHERF1/TNIK	8
BP	GO:1901568	fatty acid derivative metabolic process	20/2248	59/12702	0.338983	1.91537	3.26795	0.00202073	0.0202184	0.0158475	DPEP1/TYRP1/ALOX15B/GGT5/GGT6/HMGCLL1/CYP4A11/HPGD/CYP4F3/ALOX5/GGTA1/ACAT1/ALOX12/OXCT1/GCDH/HMGCL/DGAT1/ALDH3A2/PTGR1/SLC25A1	20
BP	GO:0010876	lipid localization	87/2248	368/12702	0.236413	1.33582	3.03146	0.0020659	0.0204449	0.0160251	FABP7/FABP1/SLC22A8/TREM2/SERPINA5/XKR4/APOH/HILPDA/STRA6/SLC13A3/FABP6/PLA2G4F/CAV1/APOC1/CRABP1/LRAT/TTPA/APOLD1/APOC3/SLC22A7/ABCC11/CYP8B1/ABCA8/MTTP/SLC51B/SMIM22/ABCC2/MSR1/EDN1/WNK4/CYP4A11/SLC2A1/ENPP1/RBP7/SCARB1/GLTPD2/TMEM30B/PLA2G10/ABCA3/ATP8B3/PLIN5/C3/SLC25A10/PNLIP/GRAMD1B/P2RX7/CD36/ABCG1/ANXA2/GULP1/APOE/GRAMD1C/PLA2G12B/PLIN2/PRELID2/ABCA6/PLEKHA8/PRKN/PLA2G1B/PRKCD/RBP4/ATP11A…	87
BP	GO:0015698	inorganic anion transport	32/2248	110/12702	0.290909	1.64374	3.14438	0.00216787	0.0212225	0.0166346	SLC22A8/SLC12A1/CLCNKA/SLC34A3/CLCNKB/GABRA2/SLC17A4/SLC34A1/CLIC5/SLC26A7/WNK4/SLC1A3/ENPP1/SLC25A10/SLC12A3/GABRB3/SLC17A1/PACC1/SLC4A4/SLC4A7/CLIC2/VDR/CA7/UCP2/SLC5A8/P2RY6/CA2/CLCN5/APOL1/SLC25A3/SLC25A11/SLC25A30	32
BP	GO:0099587	inorganic ion import across plasma membrane	25/2248	80/12702	0.3125	1.76574	3.18593	0.00219917	0.021337	0.0167243	KCNJ5/KCNJ1/TRPV2/SLC12A1/KCNJ10/KCNJ2/SCNN1A/SLC34A1/SLC9A2/KCNJ14/CACNA1E/SLC30A8/SLC39A4/SLC12A3/SLC5A2/TRPM4/KCNJ15/KCNK5/SLC39A5/ATP2B4/PRNP/ISCU/SLC39A8/ATP1A1/KCNJ16	25
BP	GO:0045216	cell-cell junction organization	45/2248	169/12702	0.266272	1.50453	3.06183	0.0023516	0.0227754	0.0178518	CLDN16/CLDN8/GJB6/CAV1/CDH7/CLDN5/EFNB2/CDH4/ANK2/MPP7/IRX3/VEGFA/CDC42/PECAM1/CDH13/CLDN15/FSCN1/GJB1/FBF1/TGFB3/MPDZ/PERP/SNAI2/CLDN2/TLN2/ESAM/GJA1/CSF1R/MARVELD2/RAB13/PRKCH/TGFB1/CLDN1/PLEKHA7/DSG2/EPB41L3/CDH11/CDH6/FLNA/CLDN10/CD9/PDCD6IP/PKHD1/FERMT2/JUP	45
BP	GO:0007588	excretion	10/2248	22/12702	0.454545	2.56834	3.41404	0.00240627	0.0229375	0.0179788	ATP6V1B1/UMOD/SLC22A12/EDN1/KCNMA1/STC1/ATP6V0A4/LIPA/NHERF1/MLLT6	10
BP	GO:2000179	positive regulation of neural precursor cell proliferation	16/2248	44/12702	0.363636	2.05467	3.24966	0.00245835	0.0231903	0.018177	HAPLN1/ACAN/FOXG1/CDON/LHX1/DLL4/RASSF10/DISC1/VEGFA/VEGFC/LRP2/CX3CL1/FLNA/LYN/RYK/GNAI2	16
BP	GO:0140962	multicellular organismal-level chemical homeostasis	20/2248	60/12702	0.333333	1.88345	3.18073	0.00253541	0.0238346	0.0186819	ATP6V1B1/UMOD/AQP2/TFR2/SCNN1A/CYP4A11/KDR/ABCA3/VEGFA/NAPSA/AKR1B1/LPCAT1/CTSH/AQP1/LIPA/FECH/MLLT6/B2M/OAS1/HMOX1	20
BP	GO:1903825	organic acid transmembrane transport	35/2248	125/12702	0.28	1.5821	3.03277	0.00281854	0.0262245	0.0205552	SLC13A2/SLC13A3/KCNJ10/SLC7A13/SLC6A20/SLC16A3/SLC26A7/SFXN2/SLC23A1/SLC7A8/SLC7A7/SLC16A9/SLC5A12/SLC29A4/SLC2A1/SLC1A3/SLC6A19/SLC38A1/SLC25A10/CD36/SLC36A2/LRP2/SLC15A4/EMB/UCP2/SLC5A8/SLC66A1/MPC1/SLC25A38/ABCD3/SLC7A9/SLC25A13/SFXN1/SLC25A11/SLC25A1	35
BP	GO:0032409	regulation of transporter activity	42/2248	157/12702	0.267516	1.51156	2.9908	0.00293566	0.0272211	0.0213364	TREM2/CAV1/CHP2/CACNG2/HECW2/EDN1/ANK2/HECW1/FHL1/FXYD4/HOMER1/FXYD5/CLIC2/CTSS/PDZK1/GPD1L/MEF2C/PRKCD/PPIF/STIMATE/PTPN3/P2RY6/PRNP/AHNAK/YWHAH/SGK2/SCN1B/PLN/RANGRF/NLGN1/STK39/GNB5/CHP1/NDUFA4/TMSB4X/SPHK2/SHANK3/CTTNBP2NL/NEDD4L/FMR1/CALM1/RXRA	42
BP	GO:0002347	response to tumor cell	14/2248	37/12702	0.378378	2.13797	3.21444	0.00294908	0.0272527	0.0213611	PLK5/HRG/NKG7/PRF1/LAPTM5/SPI1/DLEC1/AHR/KLF4/TGFB1/HLA-DRB1/HLA-A/HSPD1/PRDX2	14
BP	GO:0042572	retinol metabolic process	14/2248	37/12702	0.378378	2.13797	3.21444	0.00294908	0.0272527	0.0213611	ADH1C/ADH6/LRAT/PLB1/DHRS4/ADH1B/PNLIP/AKR1B1/RBP4/CYP3A5/RETSAT/RDH10/DGAT1/PNPLA4	14
BP	GO:0022600	digestive system process	21/2248	65/12702	0.323077	1.8255	3.09405	0.0030788	0.0283073	0.0221877	FABP1/HRH2/CYP8B1/SLC26A7/WNK4/SCARB1/MUC13/TYMP/PBLD/PNLIP/CD36/VDR/RBP4/TLR4/AQP1/WNK1/ACO1/SNX10/LIPA/VIL1/STK39	21
BP	GO:0030866	cortical actin cytoskeleton organization	15/2248	41/12702	0.365854	2.0672	3.17381	0.00310392	0.0284421	0.0222934	PLEK/ANLN/NCKAP1L/EHD2/RTKN/LCP1/CAVIN3/RAB13/LLGL2/EPB41L3/VIL1/FMNL2/IQGAP1/PDCD6IP/IQGAP2	15
BP	GO:1901616	organic hydroxy compound catabolic process	15/2248	41/12702	0.365854	2.0672	3.17381	0.00310392	0.0284421	0.0222934	SLC6A3/CYP27B1/MIOX/CYP4A11/SCARB1/CYP4F3/LDHD/SORD/MOXD1/CYP24A1/GK/ALDH1B1/ALDH2/TKFC/MAOA	15
BP	GO:0050708	regulation of protein secretion	49/2248	190/12702	0.257895	1.4572	2.94437	0.00315287	0.0287633	0.0225451	TREM2/SFRP1/INHBB/PCSK1/TFAP2B/GPR27/ABAT/SLC9B2/FGA/RAPGEF4/PCK2/SLC30A8/ALOX5/ADTRP/CCN3/PFKFB2/CELA2A/C1QTNF3/IGF1/VEGFC/SYBU/P2RX7/HADH/ABCG1/APOE/RAB11FIP3/HNF4A/TRPM4/TGFB3/UCP2/CCL5/PRKN/PLA2G1B/RBP4/SLC8B1/EXPH5/SLC2A2/TLR4/CD200/PLCB1/TGFB1/EGFR/LLGL2/TM7SF3/GNA11/HLA-DRB1/MYO18A/PFKM/SOX4	49
BP	GO:0009310	amine catabolic process	8/2248	16/12702	0.5	2.82518	3.3875	0.00317067	0.0287633	0.0225451	SLC6A3/CHDH/MOXD1/SMOX/ATP2B4/DMGDH/ALDH7A1/MAOA	8
BP	GO:0006898	receptor-mediated endocytosis	53/2248	209/12702	0.253589	1.43287	2.92596	0.0032307	0.0291342	0.0228359	LILRB1/CAV1/APOC1/TFR2/VTN/CACNG2/STAB2/APOC3/NTF3/FCHO1/FCGR1A/EFNB2/LILRB4/MSR1/SLC9B2/ADM/CUBN/FCER1G/CAV2/VEGFA/TF/APLN/C3/GREM1/ENTREP1/NECAB2/CD36/ANXA2/LRP2/AMN/APOE/ANGPT1/ASGR1/DNAJC6/SDC1/STAB1/FOLR1/ITGB2/CBL/GRK3/WDR54/ANKRD13A/ARRB2/AP1S1/CD9/CALCRL/RAB31/CLTC/B2M/SCYL2/GTF2H2/INSR/FMR1	53
BP	GO:0016553	base conversion or substitution editing	6/2248	10/12702	0.6	3.39021	3.50629	0.00334191	0.0295293	0.0231456	AICDA/APOBEC3C/APOBEC3F/APOBEC3G/A1CF/RBM47	6
BP	GO:0046135	pyrimidine nucleoside catabolic process	6/2248	10/12702	0.6	3.39021	3.50629	0.00334191	0.0295293	0.0231456	UPP2/AICDA/APOBEC3C/APOBEC3F/APOBEC3G/UPB1	6
BP	GO:0048251	elastic fiber assembly	6/2248	10/12702	0.6	3.39021	3.50629	0.00334191	0.0295293	0.0231456	EMILIN1/FBLN5/MYH11/LOX/MFAP4/COL3A1	6
BP	GO:0061029	eyelid development in camera-type eye	6/2248	10/12702	0.6	3.39021	3.50629	0.00334191	0.0295293	0.0231456	STRA6/SOX11/TFAP2A/INHBA/EGFR/PRICKLE1	6
BP	GO:1901031	regulation of response to reactive oxygen species	6/2248	10/12702	0.6	3.39021	3.50629	0.00334191	0.0295293	0.0231456	FBLN5/GCH1/CD36/SESN2/DHFR/SESN3	6
BP	GO:0071402	cellular response to lipoprotein particle stimulus	12/2248	30/12702	0.4	2.26014	3.2043	0.00338831	0.0296635	0.0232507	TREM2/FCER1G/ADTRP/CDH13/CD36/ABCG1/APOE/ITGB2/TLR4/TGFB1/ADAM17/CD9	12
BP	GO:0002357	defense response to tumor cell	7/2248	13/12702	0.538462	3.0425	3.41661	0.0034116	0.0296635	0.0232507	PLK5/PRF1/LAPTM5/SPI1/DLEC1/KLF4/PRDX2	7
BP	GO:0022401	negative adaptation of signaling pathway	7/2248	13/12702	0.538462	3.0425	3.41661	0.0034116	0.0296635	0.0232507	ADM/APLN/ENTREP1/NECAB2/GRK3/ARRB2/GTF2H2	7
BP	GO:0035435	phosphate ion transmembrane transport	7/2248	13/12702	0.538462	3.0425	3.41661	0.0034116	0.0296635	0.0232507	SLC34A1/SLC25A10/SLC17A1/VDR/UCP2/SLC25A3/SLC25A11	7
BP	GO:0034368	protein-lipid complex remodeling	10/2248	23/12702	0.434783	2.45668	3.24235	0.00358933	0.0309126	0.0242298	PLA2G7/APOC1/APOC3/MTTP/SCARB1/PLA2G10/PCSK6/ABCG1/APOE/PLTP	10
BP	GO:0034369	plasma lipoprotein particle remodeling	10/2248	23/12702	0.434783	2.45668	3.24235	0.00358933	0.0309126	0.0242298	PLA2G7/APOC1/APOC3/MTTP/SCARB1/PLA2G10/PCSK6/ABCG1/APOE/PLTP	10
BP	GO:0046849	bone remodeling	21/2248	66/12702	0.318182	1.79784	3.01342	0.0037768	0.0324245	0.0254148	SFRP1/PTN/LRRK1/TF/PTH1R/GREM1/INPP5D/P2RX7/RASSF2/S1PR1/EFNA2/UBASH3B/NOX4/ACP5/GJA1/CSF1R/EGFR/SNX10/TNFAIP3/LGR4/GPR137B	21
BP	GO:0031640	killing of cells of another organism	14/2248	38/12702	0.368421	2.08171	3.09666	0.00392073	0.0334491	0.026218	LYZL6/PF4/C7/HRG/NKG7/DCD/PRF1/GZMA/H2BC12/CLEC7A/LYZ/GBP2/APOL1/TUSC2	14
BP	GO:0141061	disruption of cell in another organism	14/2248	38/12702	0.368421	2.08171	3.09666	0.00392073	0.0334491	0.026218	LYZL6/PF4/C7/HRG/NKG7/DCD/PRF1/GZMA/H2BC12/CLEC7A/LYZ/GBP2/APOL1/TUSC2	14
BP	GO:0006979	response to oxidative stress	79/2248	337/12702	0.234421	1.32456	2.80023	0.00407589	0.0345025	0.0270436	FABP1/PDGFRA/HGF/GPX3/EDN1/VNN1/MMP2/FBLN5/BTK/ALOX5/MCTP1/PDGFD/GCH1/CD36/HBB/APOE/MSRA/PRR5L/PTGS1/STC2/GPX8/OGG1/UCP2/COX1/AIF1/SDC1/PRKN/NOS3/PRKCD/HBA2/ALAD/IDH1/PPIF/STAU1/PRNP/ND5/PPARGC1A/SOD3/SESN2/MAPKAP1/RCAN1/SIRPA/KLF4/LRRK2/SGK2/EGFR/AQP1/NCOA7/AIFM1/GSS/HSPA1B/MET/HSPA1A/TNFAIP3/CAT/PCGF2/PDK2/NDUFS2/ND1/TLDC2/DHFR/TXNRD2/ANKZF1/NET1/STAT6/SOD1/PRDX4/PRDX3/MDM2/MAPK8/SESN3/GSR/SELE…	79
BP	GO:0021879	forebrain neuron differentiation	11/2248	27/12702	0.407407	2.302	3.14046	0.00420291	0.0353031	0.0276712	PLXNA3/FOXG1/DISC1/SEMA3E/NRP2/INHBA/CSF1R/SHANK3/B2M/SCYL2/UBB	11
BP	GO:0071466	cellular response to xenobiotic stimulus	36/2248	133/12702	0.270677	1.52942	2.84611	0.00456464	0.0378164	0.0296411	DPEP1/BCHE/CXCR4/SLC22A7/UGT1A9/CYP2J2/ABCC2/UGT2B7/CYP2B6/EDN1/WNK4/UCHL1/FMO5/BPHL/FMO4/FBP1/GLYAT/ACAA1/SMOX/HNF4A/PDE4A/GSTM3/TLR3/NAT1/FMO1/VAV1/MYC/MEF2C/PRNP/AHR/CYP3A5/EGFR/CMBL/VKORC1/TPMT/RB1	36
BP	GO:0007589	body fluid secretion	21/2248	67/12702	0.313433	1.77101	2.93416	0.00460177	0.0379549	0.0297497	SLC6A3/CAV1/ERBB4/HK2/EDN1/WNK4/PRLR/VEGFA/APLN/OAS2/CCND1/VDR/COX2/MTCO2P12/GJA1/EGFR/AQP1/WNK1/STK39/PRICKLE1/TRAF3IP2	21
BP	GO:0048846	axon extension involved in axon guidance	12/2248	31/12702	0.387097	2.18723	3.06894	0.00465109	0.0379549	0.0297497	SEMA5B/PLXNA3/SLIT2/SEMA4F/SEMA6A/VEGFA/SEMA3E/SEMA3B/CXCL12/NRP2/SEMA5A/RYK	12
BP	GO:1902284	neuron projection extension involved in neuron projection guidance	12/2248	31/12702	0.387097	2.18723	3.06894	0.00465109	0.0379549	0.0297497	SEMA5B/PLXNA3/SLIT2/SEMA4F/SEMA6A/VEGFA/SEMA3E/SEMA3B/CXCL12/NRP2/SEMA5A/RYK	12
BP	GO:0007565	female pregnancy	35/2248	129/12702	0.271318	1.53304	2.82171	0.00491108	0.0397192	0.0311326	CYP27B1/PTHLH/CLIC5/PRDM1/LGALS9/SLC2A1/FBLN1/ADM/AMBP/MMP2/TLE6/PTN/HPGD/IDO1/PRLR/STC1/ITGA5/VEGFA/ANGPT2/SLC38A1/VDR/STC2/STOX2/TGFB3/HSD11B2/IGFBP7/GJA1/FKBP4/ARHGDIB/DSG2/C1QBP/A1CF/SOD1/PRDX3/TIMP1	35
BP	GO:0007043	cell-cell junction assembly	33/2248	120/12702	0.275	1.55385	2.82672	0.00495496	0.0398962	0.0312713	CLDN16/CLDN8/GJB6/CAV1/CDH7/CLDN5/CDH4/ANK2/MPP7/IRX3/PECAM1/CDH13/CLDN15/FSCN1/GJB1/FBF1/MPDZ/SNAI2/CLDN2/TLN2/ESAM/GJA1/MARVELD2/RAB13/PRKCH/CLDN1/EPB41L3/CDH11/CDH6/CLDN10/CD9/PDCD6IP/JUP	33
BP	GO:0019430	removal of superoxide radicals	8/2248	17/12702	0.470588	2.65899	3.17394	0.00506848	0.0405022	0.0317463	FBLN5/GCH1/CD36/NOS3/SOD3/DHFR/SOD1/PRDX2	8
BP	GO:0055064	chloride ion homeostasis	8/2248	17/12702	0.470588	2.65899	3.17394	0.00506848	0.0405022	0.0317463	ATP6V1B1/UMOD/SLC12A1/WNK4/TBXAS1/SLC12A3/WNK1/STK39	8
BP	GO:0097254	renal tubular secretion	8/2248	17/12702	0.470588	2.65899	3.17394	0.00506848	0.0405022	0.0317463	ATP6V1B1/UMOD/SLC22A12/EDN1/STC1/ATP6V0A4/NHERF1/MLLT6	8
BP	GO:1903351	cellular response to dopamine	14/2248	39/12702	0.358974	2.02833	2.98245	0.0051371	0.040879	0.0320416	PALM/GNA15/HCN3/CAV2/GNAO1/NSG1/TGM2/PRKN/LRRK2/FLNA/NHERF1/GNA11/ARRB2/GNB5	14
BP	GO:0031529	ruffle organization	17/2248	51/12702	0.333333	1.88345	2.93144	0.00517495	0.0410588	0.0321826	CAV1/PLEK/TACSTD2/SH3YL1/AIF1/AIF1L/ICAM1/PFN2/ARHGAP24/CSF1R/WDPCP/RHOG/CARMIL1/SNX10/NLGN1/CORO1C/TPM1	17
BP	GO:0051894	positive regulation of focal adhesion assembly	10/2248	24/12702	0.416667	2.35431	3.07947	0.00518987	0.0410588	0.0321826	SFRP1/HRG/KDR/VEGFA/MAP4K4/THY1/S100A10/EPB41L5/POLDIP2/FERMT2	10
BP	GO:0071549	cellular response to dexamethasone stimulus	10/2248	24/12702	0.416667	2.35431	3.07947	0.00518987	0.0410588	0.0321826	PCK1/ASS1/PCK2/DDIT4/TFAP4/EGFR/AQP1/TBX2/ATP5F1A/FECH	10
BP	GO:0031102	neuron projection regeneration	16/2248	47/12702	0.340426	1.92353	2.94132	0.00522864	0.0413055	0.032376	RTN4RL2/RGMA/NEFL/ADM/MMP2/PTN/MAP1B/FOLR1/THY1/TNC/MATN2/KLF4/FLNA/DHFR/RTCA/CERS2	16
BP	GO:0043086	negative regulation of catalytic activity	79/2248	341/12702	0.231672	1.30903	2.68239	0.00560062	0.0437991	0.0343305	FABP1/ANGPTL4/CDKN2A/SERPINA5/DPEP1/KLRK1/KNG1/CYP27B1/CAV1/APOC1/VTN/APOC3/PPP1R1B/HRG/PALM/SERPINI2/LILRB4/TRIB3/PTPRT/UCHL1/ECM1/AOC3/FICD/GZMA/VEGFA/PLIN5/GMIP/NCKAP1L/DUSP10/NOL3/APOE/RASIP1/SERPINI1/PYCARD/SMPD1/UBASH3B/DUSP1/PRKN/PRKCD/THY1/CARD16/ATP2B4/BIN1/DEPTOR/IFI16/KLF4/CDKN1C/CBL/TFAP4/PRKAR2B/PTPRB/LRRK2/AQP1/GADD45A/WNK1/DUSP7/SMCR8/PLN/DTX3L/TMBIM6/PKIB/LAMTOR5/SPRY1/CORO1C/CBLB…	79
BP	GO:0042886	amide transport	55/2248	224/12702	0.245536	1.38736	2.71236	0.00565575	0.0441668	0.0346187	SFRP1/UMOD/INHBB/SLC13A3/FOLR3/TFAP2B/TFR2/GPR27/ABAT/MTTP/EDN1/SLC9B2/FGA/RAPGEF4/PCK2/SLC15A2/GLTPD2/SLC30A8/ALOX5/CCN3/PFKFB2/CELA2A/SYBU/HADH/LRP2/HNF4A/TRPM4/SLC15A4/SLC15A3/UCP2/CCL5/PLEKHA8/PRKN/FOLR1/RBP4/SLC15A1/TAP1/SLC8B1/GJA1/SLC2A2/PLCB1/PLTP/EGFR/AQP1/CA2/PAX8/CD74/SLC25A39/NHERF1/TM7SF3/GNA11/HLA-DRB1/PFKM/CCDC186/SOX4	55
BP	GO:0031623	receptor internalization	29/2248	103/12702	0.281553	1.59088	2.79205	0.00568145	0.0441818	0.0346304	LILRB1/CAV1/CACNG2/NTF3/EFNB2/LILRB4/ADM/FCER1G/VEGFA/APLN/GREM1/ENTREP1/NECAB2/CD36/ANXA2/ANGPT1/ITGB2/GRK3/WDR54/ANKRD13A/ARRB2/CD9/CALCRL/RAB31/CLTC/SCYL2/GTF2H2/INSR/FMR1	29
BP	GO:1903725	regulation of phospholipid metabolic process	11/2248	28/12702	0.392857	2.21978	2.99627	0.00583195	0.0448986	0.0351923	APOC1/SCARB1/GNB3/ABCA3/LPCAT1/PRKCD/IDH1/FABP3/MTMR4/CHP1/DNAJC19	11
BP	GO:0071456	cellular response to hypoxia	34/2248	126/12702	0.269841	1.5247	2.74473	0.00603341	0.0461234	0.0361523	FABP1/TREM2/SFRP1/HILPDA/EGLN3/PCK1/SCN2A/CYSLTR1/EDN1/MALAT1/SLC2A4/KCNK3/RGCC/STC1/PDK1/VEGFA/CCNA2/NOL3/STC2/AK4/MGARP/MYC/TIGAR/INHBA/CBL/TGFB1/AQP1/AIFM1/TMBIM6/SDHD/DDAH1/MDM2/HMOX1/ACAA2	34
BP	GO:0032370	positive regulation of lipid transport	19/2248	60/12702	0.316667	1.78928	2.84167	0.00605436	0.0462186	0.0362269	TREM2/CAV1/LRAT/CYP8B1/ABCA8/EDN1/CYP4A11/PLA2G10/ABCA3/P2RX7/ABCG1/ANXA2/APOE/PRKCD/NMB/PLA2G4A/FABP3/PLTP/RXRA	19
BP	GO:0009176	pyrimidine deoxyribonucleoside monophosphate metabolic process	6/2248	11/12702	0.545455	3.08201	3.20337	0.00625641	0.0469822	0.0368255	UPP2/DPYS/TYMP/SHMT1/TYMS/UPB1	6
BP	GO:0015669	gas transport	6/2248	11/12702	0.545455	3.08201	3.20337	0.00625641	0.0469822	0.0368255	RHCG/RHBG/HBB/HBA2/AQP1/CA2	6
BP	GO:0043301	negative regulation of leukocyte degranulation	6/2248	11/12702	0.545455	3.08201	3.20337	0.00625641	0.0469822	0.0368255	CD84/LGALS9/NCKAP1L/HLA-F/SPI1/BCR	6
BP	GO:1901998	toxin transport	6/2248	11/12702	0.545455	3.08201	3.20337	0.00625641	0.0469822	0.0368255	SLC7A8/SLC22A3/SLC29A4/ABCG1/RAB29/RAB40B	6
BP	GO:0044331	cell-cell adhesion mediated by cadherin	12/2248	32/12702	0.375	2.11888	2.93865	0.006263	0.0469822	0.0368255	PLG/CDH7/CDH4/RGCC/VEGFA/CDH13/NOTCH4/PLEKHA7/CDH11/CDH6/DENND6A/MMP24	12
BP	GO:0045907	positive regulation of vasoconstriction	9/2248	21/12702	0.428571	2.42158	3.02329	0.00636535	0.0474611	0.0372008	CAV1/HRH2/CYSLTR1/FGA/HRH1/TBXAS1/TRPM4/EGFR/ADD3	9
BP	GO:0007595	lactation	13/2248	36/12702	0.361111	2.04041	2.89875	0.00652054	0.0482875	0.0378485	SLC6A3/CAV1/ERBB4/HK2/PRLR/VEGFA/APLN/OAS2/CCND1/VDR/COX2/MTCO2P12/GJA1	13
BP	GO:1900271	regulation of long-term synaptic potentiation	13/2248	36/12702	0.361111	2.04041	2.89875	0.00652054	0.0482875	0.0378485	CALB1/SCGN/IGSF11/PTN/MME/TYROBP/LGMN/NSG1/APOE/STAU1/PRNP/FAM107A/SHANK3	13
BP	GO:0000768	syncytium formation by plasma membrane fusion	15/2248	44/12702	0.340909	1.92626	2.85398	0.00665107	0.0486583	0.0381392	TREM2/CXCL10/CXCL9/CDON/ADAM12/TYROBP/EHD2/DOCK2/CD53/PLEKHO1/CD109/RAPGEF3/SH3PXD2A/CD9/TCTA	15
MF	GO:0042605	peptide antigen binding	22/2307	29/13054	0.758621	4.2926	8.22403	1.09797e-11	1.1342e-08	9.25762e-09	HLA-G/SLC7A8/HLA-DQB2/HLA-DPA1/HLA-F/HLA-DOA/HLA-DPB1/HLA-DQA1/HLA-DQB1/HLA-DQA1/HLA-B/HLA-DRA/TAP1/HLA-DMB/HLA-DMA/SLC7A9/TAPBP/HLA-DRB1/HLA-A/HLA-E/B2M/HLA-C	22
MF	GO:0016614	oxidoreductase activity, acting on CH-OH group of donors	48/2307	109/13054	0.440367	2.49179	7.2461	1.31222e-10	6.77764e-08	5.53206e-08	ADH1C/ADH6/DCXR/HSD11B1/HAO2/MIOX/ADHFE1/BDH1/HPGD/CYP4F3/GPD1/CHDH/CYP4A22/LDHD/SORD/AKR7A3/DHRS4/ADH1B/HADH/D2HGDH/DHRS4L2/L2HGDH/GPD1L/LDHA/HSD11B2/AKR1B1/PHGDH/IDH1/GRHPR/BDH2/DHRS11/LDHB/HSD17B10/CRYL1/HSD3B7/AKR1A1/HSD17B14/RDH10/ALDH3A2/PTGR1/MDH1/IDH2/HIBADH/IDH3G/DHRS1/EHHADH/AKR7A2/ADH5	48
MF	GO:0022804	active transmembrane transporter activity	106/2307	359/13054	0.295265	1.67073	5.97058	1.60354e-08	3.3129e-06	2.70407e-06	SLC22A8/ATP6V1B1/ATP6V1G3/COX4I2/SLC6A3/SLC13A2/SLC30A2/SLC13A3/SLC12A1/SLC34A3/SLC7A13/ATP6V0D2/SLC22A7/SLC17A4/SLC6A20/ABCC11/SLC34A1/SLC9A2/SLC16A3/SLC26A7/ABCA8/SLC23A1/SLC47A2/SLC7A8/SLC22A3/ABCC2/SLC16A9/SLC5A12/SLC29A4/SLC9B2/SLC2A4/SLC1A3/SLC15A2/SLC30A8/SLC44A4/ABCA3/SLC39A4/SLC6A19/SLC38A1/SLC2A9/SLC25A10/SLC12A3/SLC36A2/ABCG1/SLC5A2/SLC17A1/SLC4A4/SLC4A7/COX3/SLC15A4/ATP6V0A4/SLC15A3/C…	106
MF	GO:0015318	inorganic molecular entity transmembrane transporter activity	126/2307	454/13054	0.277533	1.5704	5.73137	4.19666e-08	6.96316e-06	5.68349e-06	SLC22A8/ATP6V1B1/ATP6V1G3/COX4I2/SLC6A3/KCNJ5/CLDN16/SLC13A2/SLC30A2/AQP2/KCNJ1/TRPV2/KCNK10/SLC13A3/SLC12A1/RHCG/KCNJ10/CLCNKA/SLC34A3/KCNJ2/CLCNKB/GABRA2/TRPC3/ATP6V0D2/CACNG2/SLC17A4/SLC6A20/ABCC11/SCNN1A/SLC34A1/SLC9A2/CLIC5/SLC16A3/SLC26A7/SCN2A/SLC23A1/SLC47A2/ABCC2/SLC5A12/RHBG/SLC9B2/PKD1L2/KCNN1/SLC1A3/KCNJ14/SLC15A2/KCNMA1/CACNA1E/KCNK3/RHD/SLC30A8/FXYD4/RYR1/HCN3/SLC39A4/SLC38A1/SLC2A9…	126
MF	GO:0022890	inorganic cation transmembrane transporter activity	109/2307	379/13054	0.287599	1.62736	5.74245	4.7185e-08	6.96316e-06	5.68349e-06	ATP6V1B1/ATP6V1G3/COX4I2/SLC6A3/KCNJ5/CLDN16/SLC13A2/SLC30A2/KCNJ1/TRPV2/KCNK10/SLC13A3/SLC12A1/RHCG/KCNJ10/SLC34A3/KCNJ2/TRPC3/ATP6V0D2/CACNG2/SLC17A4/SLC6A20/SCNN1A/SLC34A1/SLC9A2/SLC16A3/SCN2A/SLC23A1/SLC47A2/SLC5A12/RHBG/SLC9B2/PKD1L2/KCNN1/SLC1A3/KCNJ14/SLC15A2/KCNMA1/CACNA1E/KCNK3/RHD/SLC30A8/FXYD4/RYR1/HCN3/SLC39A4/SLC38A1/SLC2A9/SLC12A3/SLC36A2/SLC5A2/SLC17A1/KCNK6/TRPM4/GRIA4/SLC4A4/SLC4…	109
MF	GO:0023023	MHC protein complex binding	19/2307	31/13054	0.612903	3.46807	6.37409	7.4768e-08	9.65442e-06	7.88015e-06	LILRB1/KLRD1/HLA-DQB2/HLA-DPA1/HLA-DOA/HLA-DPB1/HLA-DQA1/HLA-DQB1/HLA-DQA1/HLA-DRA/HLA-DMB/HLA-DMA/CD74/PKM/TAPBP/HLA-DRB1/HSPA8/CYRIB/B2M	19
MF	GO:0005509	calcium ion binding	128/2307	470/13054	0.27234	1.54102	5.53462	1.06797e-07	1.22579e-05	1.00052e-05	CALB1/SCGN/CALML3/PCP4/PVALB/UMOD/TNFAIP6/PCDH11X/PROZ/MAN1C1/CPNE6/HPCAL4/PLA2G4F/CHP2/PCDH15/OIT3/STAB2/CDH7/FSTL4/ALOX15B/EDIL3/CD93/S100A2/CDH4/HABP2/PKD1L2/FBN3/SYT6/FBLN1/PCDHB14/SLIT2/ENPP1/RAB11FIP4/PCDH18/CUBN/FBLN5/DLL4/CACNA1E/PRF1/AOC3/MCTP1/SELL/PNLIPRP1/PLA2G10/RYR1/ITGA5/PCDH17/EHD2/GCH1/PNLIPRP2/CAPS/SYT5/NECAB2/AMY1A/AMY2A/CDH13/NOTCH4/EEF2K/RGN/COLEC11/AMY1B/TGM2/PLCD1/ADGRL4/LR…	128
MF	GO:0043177	organic acid binding	50/2307	140/13054	0.357143	2.02087	5.6265	2.33002e-07	2.1881e-05	1.78597e-05	FABP7/FABP1/ALB/SERPINA5/SIGLEC8/FABP6/FOLR3/APOC1/CRABP1/LRAT/EGLN3/UGT1A9/PCK1/ASS1/SLC1A3/ST8SIA4/RBP7/AMBP/SELL/AGXT/CD36/HBB/PC/HNF4A/FTCD/SHMT1/PLOD2/VDR/ACOX2/PLA2G1B/FOLR1/NOS3/HBA2/PHYH/GRHPR/FABP5/SESN2/FABP3/P4HA1/RBP5/DBT/DHFR/STX3/DDAH1/TYMS/SESN3/PCCA/NAPEPLD/ADH5/RXRA	50
MF	GO:0019842	vitamin binding	44/2307	120/13054	0.366667	2.07476	5.47987	5.24622e-07	4.16872e-05	3.40261e-05	CALB1/SDS/ALB/STRA6/AFM/FOLR3/CRABP1/LRAT/TTPA/EGLN3/ABAT/PSAT1/RBP7/CUBN/GPT2/AGXT/DDC/CTH/PC/FTCD/SHMT1/AGXT2/PLOD2/VDR/AADAT/OGDHL/GCAT/GPT/MTARC2/FOLR1/RBP4/SDSL/PHYH/KL/P4HA1/OAT/RBP5/HACL1/DHFR/TYMS/PCCA/PDXK/MMACHC/SHMT2	44
MF	GO:0031406	carboxylic acid binding	48/2307	136/13054	0.352941	1.99709	5.41555	6.03065e-07	4.44976e-05	3.63199e-05	FABP7/FABP1/ALB/SERPINA5/SIGLEC8/FABP6/FOLR3/APOC1/CRABP1/LRAT/EGLN3/UGT1A9/PCK1/ASS1/SLC1A3/ST8SIA4/RBP7/AMBP/SELL/AGXT/CD36/PC/HNF4A/FTCD/SHMT1/PLOD2/VDR/ACOX2/PLA2G1B/FOLR1/NOS3/PHYH/GRHPR/FABP5/SESN2/FABP3/P4HA1/RBP5/DBT/DHFR/STX3/DDAH1/TYMS/SESN3/PCCA/NAPEPLD/ADH5/RXRA	48
MF	GO:0016903	oxidoreductase activity, acting on the aldehyde or oxo group of donors	21/2307	41/13054	0.512195	2.89822	5.64008	1.01288e-06	6.5394e-05	5.33761e-05	ALDH6A1/ALDH4A1/FMO5/DHRS4/ALDH1B1/OGDHL/AKR1B1/ALDH1L1/BCKDHB/ALDH5A1/ALDH2/ALDH7A1/PDHB/ALDH3A2/PDHX/ALDH9A1/PDHA1/KGD4/DLD/ADH5/DLAT	21
MF	GO:0042287	MHC protein binding	15/2307	26/13054	0.576923	3.26448	5.3549	5.30257e-06	0.000273878	0.000223545	LILRB1/KLRK1/CD8B/KLRD1/MARCHF1/CLEC7A/TAP1/CD74/ATP5F1A/TAPBP/ATP5F1B/CYRIB/HLA-E/TUBB/TUBB4B	15
MF	GO:0050660	flavin adenine dinucleotide binding	32/2307	86/13054	0.372093	2.10546	4.76532	1.27204e-05	0.000597282	0.000487515	DAO/PRODH2/PIPOX/FMO5/CHDH/FMO4/LDHD/ACAD8/FOXRED2/D2HGDH/ACOX2/FMO1/ACADSB/NOS3/NOX4/MICAL3/GCDH/NQO2/IVD/ACADM/COQ6/AIFM1/PCYOX1/DDO/ETFA/DUS1L/MAOA/TXNRD2/DLD/GSR/ACADS/MMACHC	32
MF	GO:0005539	glycosaminoglycan binding	51/2307	163/13054	0.312883	1.77043	4.58584	1.49225e-05	0.000653741	0.000533598	TREM2/SERPINA5/SFRP1/APOH/TNFAIP6/CXCL11/FGF9/PF4/KNG1/PGLYRP2/HAPLN1/ACAN/PGF/NLRP3/VTN/FGF1/STAB2/DCN/TGFBR3L/HRG/CXCL10/HABP2/SLIT2/PTN/CCN2/COL23A1/SELL/PCSK6/CCN3/VEGFA/REG1A/ZG16/APOE/NAV2/GPNMB/ADGRE2/DPYSL3/ECM2/LTBP4/STAB1/CRISPLD2/PCOLCE/NRP2/PRNP/SOD3/C1QBP/APLP2/SEMA5A/CLEC3B/LXN/HK1	51
MF	GO:0004497	monooxygenase activity	27/2307	68/13054	0.397059	2.24673	4.77556	1.51886e-05	0.000653741	0.000533598	CYP17A1/TYRP1/CYP27B1/PAH/CYP8B1/CYP2J2/CYP4X1/CYP2B6/MIOX/CYP4A11/FMO5/CYP4F3/FMO4/CYP4A22/TBXAS1/FOXRED2/MOXD1/CYP24A1/FMO1/CYP11A1/NOS3/MICAL3/CYP3A5/COQ6/CYP20A1/PCBD1/HMOX1	27
MF	GO:0019200	carbohydrate kinase activity	11/2307	18/13054	0.611111	3.45793	4.83469	4.80744e-05	0.00183929	0.00150127	HK2/PFKFB4/PFKFB2/PFKP/XYLB/POMK/PFKFB3/KHK/GALK2/PFKM/HK1	11
MF	GO:0001664	G protein-coupled receptor binding	50/2307	166/13054	0.301205	1.70435	4.23139	5.5049e-05	0.00199313	0.00162683	SFRP1/CXCL11/PF4/PACRG/PALM/CCL11/CXCL10/CXCL9/CCL20/EDN1/GNA15/FZD7/ADM/TUB/UCHL1/DEFB1/CCL4/HOMER1/APLN/C3/GNAO1/NECAB2/S1PR1/CXCL12/CCL5/PRKN/CCL28/CX3CL1/PRNP/RPGRIP1L/NMB/GRK3/C1QBP/HSPA1B/HSPA1A/FLNA/PHB1/NHERF1/GPRASP2/GNA11/ARRB2/HSPA8/PDCD6IP/ARHGEF1/RYK/STAT1/GNAI2/TYK2/JAK1/CXCL14	50
MF	GO:0051287	NAD binding	21/2307	51/13054	0.411765	2.32994	4.40891	7.04458e-05	0.00234744	0.00191603	HPGD/GPD1/SORD/HADH/ALDH1B1/GPD1L/HSD11B2/QDPR/PHGDH/IDH1/GRHPR/BDH2/ALDH2/LDHB/NDUFV1/CRYL1/IDH2/NDUFS2/HIBADH/IDH3G/EHHADH	21
MF	GO:0061134	peptidase regulator activity	43/2307	139/13054	0.309353	1.75045	4.12114	9.06394e-05	0.00267516	0.00218352	SERPINA5/GPC3/KNG1/CAV1/NLRP3/NLRP7/HRG/PCSK1N/SERPINI2/BIRC5/FBLN1/AMBP/A2ML1/LGMN/C3/COL6A3/A2M/CASP1/ANXA2/SERPINI1/PYCARD/CTSS/CARD16/PCOLCE/BIN1/CTSH/CD109/RENBP/PRNP/GBP2/MAL/TGFB1/ITIH5/APLP2/LXN/PEBP1/CARD8/TIMP1/BEX3/BST2/XIAP/SERPINB1/PSME3	43
MF	GO:0046906	tetrapyrrole binding	34/2307	103/13054	0.330097	1.86783	4.09673	0.00011887	0.00318753	0.00260173	CYP17A1/CYP27B1/CYP8B1/CYP2J2/HRG/CYP4X1/CYP2B6/CYP4A11/AMBP/CUBN/IDO1/CYP4F3/CYP4A22/TBXAS1/CYP24A1/HBB/PTGS1/STC2/CYP11A1/COX1/NOS3/HBA2/NOX4/CYP3A5/SUOX/CYP20A1/CAT/SDHD/FECH/SDHC/GUCY1A1/CYCS/MMACHC/HMOX1	34
MF	GO:0140375	immune receptor activity	33/2307	99/13054	0.333333	1.88614	4.10051	0.000120416	0.00318753	0.00260173	LILRB1/KLRK1/CCR10/CXCR4/KLRD1/CR2/FCGR1A/LILRA5/LILRB4/IL3RA/IL3RA/IL27RA/FCGR3A/FCER1G/PRLR/HLA-DQB2/FPR3/IL18R1/HLA-DPA1/IFNAR2/HLA-DOA/CSF2RA/CSF2RA/HLA-DQA1/HLA-DQB1/HLA-DQA1/HLA-DRA/OSMR/IL15RA/CTSH/CD74/IFNGR2/HLA-DRB1	33
MF	GO:0020037	heme binding	32/2307	95/13054	0.336842	1.906	4.10619	0.000121381	0.00318753	0.00260173	CYP17A1/CYP27B1/CYP8B1/CYP2J2/HRG/CYP4X1/CYP2B6/CYP4A11/AMBP/IDO1/CYP4F3/CYP4A22/TBXAS1/CYP24A1/HBB/PTGS1/STC2/CYP11A1/COX1/NOS3/HBA2/NOX4/CYP3A5/SUOX/CYP20A1/CAT/SDHD/FECH/SDHC/GUCY1A1/CYCS/HMOX1	32
MF	GO:0048018	receptor ligand activity	62/2307	226/13054	0.274336	1.55231	3.88057	0.000160874	0.00405323	0.00330834	CXCL11/INHBB/FGF9/PF4/SEMA5B/KNG1/PGF/DAND5/PTHLH/FGF1/CD70/NTF3/CCL11/HGF/CRIPTO/CXCL10/CXCL9/CCL20/EDN1/ADM/PTN/DLL4/CCL4/CD86/SEMA4F/STC1/SEMA6A/CCN3/VEGFA/REG1A/SEMA3E/APLN/PDGFD/TYMP/GREM1/IGF1/VEGFC/TNFSF13B/GPNMB/SEMA3B/STC2/CXCL12/TGFA/TGFB3/CCL5/CCL28/CMTM3/INHBA/CX3CL1/KL/NMB/IL15/GMFG/TGFB1/METRNL/MACC1/HSPA1A/SEMA5A/NAMPT/JAG1/TIMP1/CXCL14	62
MF	GO:0030546	signaling receptor activator activity	63/2307	231/13054	0.272727	1.54321	3.85934	0.000171337	0.00413423	0.00337445	CXCL11/INHBB/FGF9/PF4/SEMA5B/KNG1/PGF/DAND5/PTHLH/FGF1/CD70/NTF3/CCL11/HGF/CRIPTO/CXCL10/CXCL9/CCL20/EDN1/ADM/PTN/DLL4/CCL4/CD86/SEMA4F/STC1/SEMA6A/CCN3/VEGFA/REG1A/SEMA3E/APLN/PDGFD/TYMP/GREM1/IGF1/VEGFC/TNFSF13B/GPNMB/SEMA3B/STC2/CXCL12/TGFA/TGFB3/CCL5/CCL28/CMTM3/INHBA/CX3CL1/KL/NMB/IL15/GMFG/TGFB1/EGFR/METRNL/MACC1/HSPA1A/SEMA5A/NAMPT/JAG1/TIMP1/CXCL14	63
MF	GO:0098632	cell-cell adhesion mediator activity	18/2307	43/13054	0.418605	2.36865	4.16491	0.000178352	0.00418722	0.0034177	CNTN1/MYPN/ROBO4/LRRC4C/ANXA2/ANXA1/STXBP6/EMB/NFASC/ESAM/SIRPA/CD200/DSG2/CD47/PAK4/S100A11/JUP/KRT18	18
MF	GO:0015294	solute:monoatomic cation symporter activity	29/2307	85/13054	0.341176	1.93052	3.98767	0.000192978	0.00442992	0.0036158	SLC6A3/SLC13A2/SLC13A3/SLC12A1/SLC34A3/SLC17A4/SLC6A20/SLC34A1/SLC16A3/SLC23A1/SLC5A12/SLC1A3/SLC15A2/SLC39A4/SLC38A1/SLC2A9/SLC12A3/SLC36A2/SLC5A2/SLC17A1/SLC4A4/SLC4A7/SLC15A4/SLC15A3/SLC39A5/SLC15A1/SLC5A8/SLC39A8/SLC25A3	29
MF	GO:0008483	transaminase activity	11/2307	21/13054	0.52381	2.96394	4.17303	0.000316311	0.00695211	0.00567447	ABAT/PSAT1/GPT2/AGXT/GFPT2/AGXT2/AADAT/GPT/BCAT1/OAT/BCAT2	11
MF	GO:0005506	iron ion binding	34/2307	109/13054	0.311927	1.76502	3.71593	0.000398617	0.0084035	0.00685913	CYP17A1/CYP27B1/PAH/EGLN3/CYP8B1/CYP2J2/ALOX15B/CYP4X1/CYP2B6/MIOX/CYP4A11/CYP4F3/SCD/ALOX5/CYP4A22/TF/TBXAS1/CYP24A1/PLOD2/ADI1/CYP11A1/ALOX12/HBA2/PHYH/SC5D/ACP5/FDX1/CYP3A5/P4HA1/ISCU/FTO/CYP20A1/FECH/ACO2	34
MF	GO:0004888	transmembrane signaling receptor activity	107/2307	448/13054	0.238839	1.35146	3.50716	0.000440136	0.0090932	0.00742208	TREM2/LILRB1/KLRK1/CCR10/SIGLEC8/CXCR4/GABRA2/KLRD1/CR2/PDGFRA/HRH2/RORB/EVI2A/GCGR/TGFBR3L/GPR27/ERBB4/FCGR1A/PLXNA3/NPY5R/PTGFR/LILRA5/CYSLTR1/MTNR1A/LILRB4/IL3RA/IL3RA/IGSF6/FZD7/PTPRT/FLT4/IL27RA/PDGFRL/KDR/FCGR3A/OR2I1P/ADRA1B/HPGD/NTRK3/FCER1G/HRH1/PRLR/LPAR2/HLA-DQB2/FPR3/SUCNR1/PTH1R/GPR85/IL18R1/HLA-DPA1/IFNAR2/PECAM1/ANXA9/P2RX7/GPR34/ADGRL1/GPR4/EDA2R/FLT1/GABRB3/ADGRL4/HLA-DOA/CSF2RA/…	107
MF	GO:0008009	chemokine activity	12/2307	25/13054	0.48	2.71605	3.97905	0.000479182	0.00940591	0.00767732	CXCL11/PF4/CCL11/CXCL10/CXCL9/CCL20/CCL4/CXCL12/CCL5/CCL28/CX3CL1/CXCL14	12
MF	GO:0030170	pyridoxal phosphate binding	18/2307	46/13054	0.391304	2.21417	3.82198	0.000483562	0.00940591	0.00767732	SDS/ALB/ABAT/PSAT1/GPT2/AGXT/DDC/CTH/SHMT1/AGXT2/AADAT/GCAT/GPT/MTARC2/SDSL/OAT/PDXK/SHMT2	18
MF	GO:0008236	serine-type peptidase activity	33/2307	106/13054	0.311321	1.76159	3.64759	0.000500799	0.00940591	0.00767732	PROZ/PCSK1/PLG/TMPRSS4/TPSB2/HABP2/KLK7/MMP2/CELA2B/PCSK6/PRSS1/GZMA/CFI/PRSS16/CELA2A/TPSAB1/CELA1/CTRL/DPP6/PRSS2/PLAT/CTSS/CTSA/CTSH/CTRC/SCPEP1/HPN/APEH/C1S/DPP9/DPP8/PRSS23/IMMP2L	33
MF	GO:0005242	inward rectifier potassium channel activity	9/2307	16/13054	0.5625	3.18287	4.04778	0.000571613	0.0100081	0.00816881	KCNJ5/KCNJ1/KCNJ10/KCNJ2/KCNN1/KCNJ14/KCNK6/KCNJ15/KCNJ16	9
MF	GO:0001786	phosphatidylserine binding	19/2307	51/13054	0.372549	2.10804	3.67329	0.000700405	0.011861	0.00968119	TREM2/PLEKHN1/CPNE6/HAVCR1/TRIM72/SYT6/SCARB1/ANXA3/MME/SYT5/GRAMD1B/ANXA9/ANXA2/ANXA1/MFGE8/ANXA4/SYTL2/CAVIN2/OSBPL10	19
MF	GO:0017171	serine hydrolase activity	33/2307	109/13054	0.302752	1.7131	3.46378	0.000865084	0.0141846	0.0115778	PROZ/PCSK1/PLG/TMPRSS4/TPSB2/HABP2/KLK7/MMP2/CELA2B/PCSK6/PRSS1/GZMA/CFI/PRSS16/CELA2A/TPSAB1/CELA1/CTRL/DPP6/PRSS2/PLAT/CTSS/CTSA/CTSH/CTRC/SCPEP1/HPN/APEH/C1S/DPP9/DPP8/PRSS23/IMMP2L	33
MF	GO:0005501	retinoid binding	10/2307	20/13054	0.5	2.82922	3.79294	0.000957376	0.0147301	0.0120231	SERPINA5/STRA6/CRABP1/LRAT/UGT1A9/RBP7/RBP4/FABP5/RBP5/RXRA	10
MF	GO:0019840	isoprenoid binding	10/2307	20/13054	0.5	2.82922	3.79294	0.000957376	0.0147301	0.0120231	SERPINA5/STRA6/CRABP1/LRAT/UGT1A9/RBP7/RBP4/FABP5/RBP5/RXRA	10
MF	GO:0016810	hydrolase activity, acting on carbon-nitrogen (but not peptide) bonds	32/2307	106/13054	0.301887	1.70821	3.39193	0.0010842	0.0162316	0.0132486	DPEP1/PM20D1/PGLYRP2/AICDA/AGMAT/VNN1/APOBEC3C/AMDHD1/APOBEC3F/DPYS/GCH1/RIDA/TGM2/APOBEC3G/DPYSL3/ACY3/GLS/FHIT/ACY1/DCLRE1B/BTD/HDAC11/ASPA/MIER2/DARS1/DPYSL2/CAT/ARG2/MTHFD2/GNPDA1/DDAH1/UPB1	32
MF	GO:0016298	lipase activity	29/2307	94/13054	0.308511	1.74569	3.36165	0.00124997	0.0181862	0.014844	PLA2G7/PNPLA1/PLA2G4F/PLAAT5/PLB1/PNLIPRP1/PLA2G10/PNLIPRP2/PNLIP/GDPD3/PLCD1/ABHD6/PLA2G12B/SMPD1/PLCL2/PLCL1/CCL5/PLA2G1B/PLCB3/PLA2G4C/PLA2G4A/PLCB1/ENPP2/PLD1/LIPA/DDHD1/LYPLAL1/NAPEPLD/PNPLA4	29
MF	GO:0003954	NADH dehydrogenase activity	16/2307	42/13054	0.380952	2.15559	3.4753	0.00137754	0.0197638	0.0161317	ND4/ND4L/ND6/ND5/ND2/NDUFV1/NDUFB1/AIFM1/NDUFC2/NDUFS2/NDUFB2/ND1/NDUFA4/NDUFS1/NDUFS7/NDUFS8	16
MF	GO:0005178	integrin binding	37/2307	130/13054	0.284615	1.61048	3.24099	0.00154668	0.0215909	0.017623	VTN/FGF1/ESM1/EDIL3/FBLN1/EMILIN1/KDR/PTN/FBLN5/TGFBI/CCN2/VWF/ITGA5/CCN3/IGF1/GPNMB/CXCL12/ICAM2/LCP1/ECM2/LTBP4/MFGE8/THY1/COL3A1/CX3CL1/ICAM1/TLN2/ITGB2/TNC/ITGA1/VCAM1/EGFR/ISG15/ADAM17/CD9/LYN/FERMT2	37
MF	GO:0008514	organic anion transmembrane transporter activity	50/2307	190/13054	0.263158	1.48906	3.1462	0.00177957	0.0231074	0.0188608	SLC22A8/SLC13A2/SLC13A3/SLC7A13/SLC22A7/SLC6A20/ABCC11/SLC16A3/SLC26A7/SLC23A1/SLC51B/SLC7A8/SLC7A7/SLC22A3/ABCC2/SLC16A9/SLC5A12/SLC2A1/SLC1A3/SLC44A4/SLC39A4/SLC6A19/SLC38A1/SLC25A10/CD36/SLC36A2/GRIA4/SLC4A4/SLC4A7/SLC15A4/UCP2/SLC39A5/SLC5A8/SLC66A1/GJA1/SLC25A5/SLC2A2/MPC1/MFSD10/SLC25A38/SLC7A9/SLC39A8/NHERF1/SLC25A42/SLC25A13/SFXN1/SLC16A4/SLC25A11/SLC25A4/SLC25A1	50
MF	GO:0003955	NAD(P)H dehydrogenase (quinone) activity	16/2307	43/13054	0.372093	2.10546	3.36402	0.00183883	0.0231074	0.0188608	ND4/ND4L/ND6/NQO2/ND5/ND2/NDUFV1/NDUFB1/NDUFC2/NDUFS2/NDUFB2/ND1/NDUFA4/NDUFS1/NDUFS7/NDUFS8	16
MF	GO:0005172	vascular endothelial growth factor receptor binding	7/2307	12/13054	0.583333	3.30075	3.69423	0.00184126	0.0231074	0.0188608	PGF/CADM4/ITGA5/VEGFA/GREM1/VEGFC/CCDC88A	7
MF	GO:0031404	chloride ion binding	7/2307	12/13054	0.583333	3.30075	3.69423	0.00184126	0.0231074	0.0188608	WNK4/AMY1A/AMY2A/AMY1B/AMY1C/NQO2/NPR3	7
MF	GO:0030169	low-density lipoprotein particle binding	8/2307	15/13054	0.533333	3.01783	3.62279	0.00185665	0.0231074	0.0188608	TREM2/STAB2/MSR1/SCARB1/CDH13/CD36/STAB1/PLTP	8
MF	GO:0048038	quinone binding	8/2307	15/13054	0.533333	3.01783	3.62279	0.00185665	0.0231074	0.0188608	AOC3/ND4/COQ10A/SDHB/SDHD/NDUFS2/VKORC1/NDUFS7	8
MF	GO:0016627	oxidoreductase activity, acting on the CH-CH group of donors	19/2307	55/13054	0.345455	1.95473	3.28732	0.00198729	0.0244389	0.0199476	TBXAS1/ACAD8/ACAA1/ACOX2/ACADSB/TM7SF2/HIBCH/GCDH/BDH2/IVD/ACADM/RETSAT/SDHB/PTGR1/DUS1L/CRAT/SDHC/ACADS/DECR1	19
MF	GO:0003779	actin binding	86/2307	364/13054	0.236264	1.33688	3.02018	0.00214284	0.025739	0.0210087	TBC1D21/NRAP/GJB6/PACRG/CXCR4/MYPN/ANLN/SHROOM4/TAGLN3/AVIL/MYO3A/KCNMA1/MYO1G/MYH11/GAS2L3/MYOZ3/NEB/VASH1/LSP1/PDLIM3/FSCN1/TMSB10/FXYD5/PPP1R18/ESPN/MAP1B/LCP1/AIF1/MYL3/CORO1A/PRKN/AIF1L/MYO1F/NOS3/MISP/MICAL3/BIN1/TMOD2/RCSD1/TLN2/PXK/PFN2/MARCKSL1/WASHC1/GMFG/SYNPO/YWHAH/DIAPH2/CAPG/COBLL1/DAAM1/LRRK2/CTNNAL1/EGFR/HCLS1/CCDC88A/MYO9B/MSRB1/NCALD/EPB41L3/FAM107A/FLNA/VIL1/FMNL2/COTL1/CORO1C/…	86
MF	GO:0005342	organic acid transmembrane transporter activity	36/2307	129/13054	0.27907	1.5791	3.06243	0.00257125	0.0295122	0.0240886	SLC13A2/SLC13A3/SLC7A13/SLC22A7/SLC6A20/ABCC11/SLC16A3/SLC26A7/SLC23A1/SLC51B/SLC7A8/SLC7A7/ABCC2/SLC16A9/SLC5A12/SLC29A4/SLC1A3/SLC6A19/SLC38A1/SLC25A10/CD36/SLC36A2/GRIA4/SLC15A4/UCP2/SLC5A8/SLC66A1/MPC1/SLC25A38/SLC7A9/NHERF1/SLC25A13/SFXN1/SLC16A4/SLC25A11/SLC25A1	36
MF	GO:0016701	oxidoreductase activity, acting on single donors with incorporation of molecular oxygen	9/2307	19/13054	0.473684	2.68031	3.39583	0.0027754	0.0315054	0.0257154	HPD/ALOX15B/MIOX/IDO1/ALOX5/PTGS1/ADI1/ALOX12/HGD	9
MF	GO:0052689	carboxylic ester hydrolase activity	32/2307	112/13054	0.285714	1.61669	3.03678	0.00289999	0.0319785	0.0261016	TNFAIP6/PLA2G7/PNPLA1/PLA2G4F/ACOT11/BCHE/PLAAT5/PLB1/BPHL/PNLIPRP1/PLA2G10/PNLIPRP2/PNLIP/GDPD3/RGN/ABHD6/PLA2G12B/CES4A/ACOT1/ACOT2/PLA2G1B/ALDH2/PLA2G4C/PLA2G4A/ENPP2/CA2/LIPA/DDHD1/ABHD10/LYPLAL1/PNPLA4/PAFAH2	32
MF	GO:0042578	phosphoric ester hydrolase activity	73/2307	305/13054	0.239344	1.35431	2.90091	0.00314973	0.0342492	0.027955	ENPP6/DUSP9/PLPPR1/PDE6A/PTPN7/ACP7/EYA4/PLPPR5/PDE3B/PLPP4/LCK/NT5DC3/PFKFB4/DUSP4/PTPRT/ENPP1/NANP/INPP5J/FICD/PFKFB2/ACP3/INPP5D/FBP1/GDPD3/DUSP15/G6PC1/PDE10A/PLCD1/DUSP10/LPIN3/PDE4A/PTP4A3/DNAJC6/SMPD1/PLCL2/PALD1/UBASH3B/DUSP1/PLCL1/PDE1A/CCL5/TIGAR/PLCB3/EPHX2/MTMR7/PTPN3/PFKFB3/CTDP1/ACP5/CTDSPL/PPP1R3C/PPP1R3E/PLCB1/SAMHD1/ENPP2/PTPRB/PTPN21/DUSP7/PLD1/FAN1/ATP1A1/HDDC3/PTPN14/PRUNE1/PP…	73
MF	GO:0016832	aldehyde-lyase activity	6/2307	10/13054	0.6	3.39506	3.51031	0.00331707	0.0346034	0.0282441	CYP17A1/ALDOB/HOGA1/ALDOC/HACL1/SHMT2	6
MF	GO:0035673	oligopeptide transmembrane transporter activity	6/2307	10/13054	0.6	3.39506	3.51031	0.00331707	0.0346034	0.0282441	SLC13A3/SLC15A2/SLC15A4/SLC15A3/SLC15A1/GJA1	6
MF	GO:0070492	oligosaccharide binding	6/2307	10/13054	0.6	3.39506	3.51031	0.00331707	0.0346034	0.0282441	LGALS12/LGALS9/SELL/REG1A/COLEC11/LGALS1	6
MF	GO:0017080	sodium channel regulator activity	11/2307	27/13054	0.407407	2.30529	3.14558	0.00415615	0.0401244	0.0327504	FXYD4/FXYD5/GPD1L/ATP2B4/PTPN3/YWHAH/SGK2/SCN1B/RANGRF/SNTA1/NEDD4L	11
MF	GO:0043028	cysteine-type endopeptidase regulator activity involved in apoptotic process	13/2307	35/13054	0.371429	2.1017	3.02374	0.00489388	0.0451373	0.0368421	DPEP1/CASP1/BIRC3/NOL3/PYCARD/CTSS/CTSH/VIL1/TNFAIP8/CARD8/PRDX3/BEX3/XIAP	13
CC	GO:0042611	MHC protein complex	19/2356	21/13239	0.904762	5.0841	8.71461	7.81012e-13	4.8579e-10	4.20102e-10	HLA-G/HLA-DQB2/HLA-DPA1/HLA-F/HLA-DOA/HLA-DPB1/HLA-DQA1/HLA-DQB1/HLA-DQA1/HLA-B/HLA-DRA/HLA-DMB/HLA-DMA/CD74/HLA-DRB1/HLA-A/HLA-E/B2M/HLA-C	19
CC	GO:0016324	apical plasma membrane	107/2356	325/13239	0.329231	1.85004	7.21894	2.01996e-11	3.14104e-09	2.71632e-09	SLC22A8/ATP6V1B1/DPEP1/SLC13A2/UMOD/AQP2/PAPPA2/SLC12A1/GJB6/SLC22A12/RHCG/SLC34A3/SLC7A13/ATP6V0D2/SLC22A7/SLC17A4/SLC6A20/ABCC11/SCNN1A/SLC34A1/TMEM174/SLC9A2/CLIC5/SLC16A3/SLC26A7/FRMD1/SLC23A1/PLB1/SHROOM4/SLC47A2/SLC7A8/SLC22A3/CRIPTO/ECRG4/ABCC2/LHFPL5/SLC5A12/SLC29A4/SLC9B2/CYP4A11/ANK2/SLC2A1/UPK1B/SLC15A2/CUBN/KCNMA1/MUC13/SLC44A4/STC1/SLC39A4/SLC6A19/TF/SLC38A1/SLC2A9/PTH1R/CD36/SLC12A3…	107
CC	GO:0062023	collagen-containing extracellular matrix	103/2356	311/13239	0.33119	1.86104	7.14932	3.25639e-11	4.05095e-09	3.50319e-09	ANGPTL4/LAD1/SERPINA5/SFRP1/APOH/GPC5/GPC3/PF4/KNG1/LAMA2/HAPLN1/ACAN/PLG/LUM/VTN/APOC3/DCN/HRG/EDIL3/COL4A4/CDON/LGALS9/TPSB2/FGA/C1QB/FBLN1/EMILIN1/AMBP/MMP2/FBLN5/ECM1/TGFBI/CCN2/COL23A1/VWF/PCSK6/PRSS1/ADAMTS4/CCN3/ANGPT2/LOXL4/ZG16/TPSAB1/GREM1/LAMC3/COCH/COL6A3/A2M/CDH13/C1QA/ADAMTS10/TGM2/ANXA2/LOX/APOE/NAV2/ANGPTL1/ANGPT1/MFAP4/SEMA3B/ANXA1/CXCL12/ASPN/CTSS/C1QC/TGFB3/COL14A1/COL1A2/TINAG…	103
CC	GO:1990204	oxidoreductase complex	51/2356	118/13239	0.432203	2.42867	7.25293	1.05105e-10	1.08959e-08	9.42255e-09	GPD1/PDK1/NCF1C/GMPR/NDUFAF1/OGDHL/GPD1L/LDHA/COX1/ND4/ND4L/DLST/ND6/NOX4/BCKDHB/ND5/LDHB/ND2/NDUFV1/P4HA1/CYTB/GCSH/NDUFB1/UQCRFS1/UQCRC1/PDHB/NDUFC2/SDHB/CAT/SDHD/PDHX/PDK2/NDUFS2/RRM1/NDUFB2/DMAC1/IDH3G/GMPR2/ND1/DBT/NDUFA4/PDHA1/SDHC/NDUFS1/NDUFS7/KGD4/FOXRED1/DMAC2/DLD/DLAT/NDUFS8	51
CC	GO:0009897	external side of plasma membrane	85/2356	256/13239	0.332031	1.86577	6.5082	1.50021e-09	1.33305e-07	1.1528e-07	SERPINA5/LILRB1/KLRK1/CCR10/HLA-G/FOLR3/MUC16/PLG/TFR2/CXCR4/STAB2/KLRD1/PDGFRA/SCNN1A/RTN4RL2/CD163L1/CD84/FCGR1A/CXCL10/CXCL9/IL3RA/IL3RA/SLC2A4/FGA/IL27RA/KDR/CUBN/FCGR3A/CD86/FCER1G/SELL/PRLR/ITGA5/ULBP3/SLC38A1/CLEC10A/PECAM1/CDH13/P2RX7/CD36/HLA-F/ABCG1/COLEC11/LRP2/CSF2RA/ANPEP/ASGR1/S1PR1/CSF2RA/CXCL12/BTN3A2/CD83/BTN3A1/SDC1/HLA-B/MFGE8/MCAM/FOLR1/OSMR/THY1/CD276/LAMP1/CD24/ICAM1/PRNP/IT…	85
CC	GO:0005759	mitochondrial matrix	133/2356	461/13239	0.288503	1.62118	6.31625	1.97324e-09	1.41235e-07	1.22137e-07	NAT8L/ACSF2/ACOT11/ALDH6A1/ALDH4A1/ERBB4/ABAT/HOGA1/ADHFE1/PCK2/BDH1/SUCLG1/GPT2/PDK1/ACAD8/HADH/GLYAT/ALDH1B1/ECHS1/PC/RIDA/MARS2/D2HGDH/ACAT1/AGXT2/TST/AADAT/NAGS/AK4/ACADSB/NDUFAF1/CYP11A1/OGDHL/HIBCH/ACOT2/OGG1/ACSS2/OXCT1/DLST/GLS/SUCLG2/ACSM3/PPIF/TRMT10C/GCDH/MIPEP/BCKDHB/ALDH5A1/PARG/ALDH2/SLC25A5/MCCC2/BTD/IVD/MTHFD1L/GLRX5/FDX1/ACADM/MTG2/PCCB/DMGDH/AK3/SUOX/HSD17B10/LRRK2/GCSH/ALDH7A1/…	133
CC	GO:0098576	lumenal side of membrane	21/2356	34/13239	0.617647	3.47073	6.7115	1.41997e-08	7.36016e-07	6.36494e-07	AQP2/HLA-G/BDH1/HLA-DQB2/HLA-DPA1/HLA-F/HLA-DPB1/HLA-DQA1/HLA-DQB1/HLA-DQA1/HLA-B/HLA-DRA/CTSA/CD74/TAPBP/HLA-DRB1/HSPA8/HLA-A/HLA-E/HLA-C/DNAJC19	21
CC	GO:0098553	lumenal side of endoplasmic reticulum membrane	16/2356	25/13239	0.64	3.59633	6.04558	3.86455e-07	1.84904e-05	1.59902e-05	HLA-G/HLA-DQB2/HLA-DPA1/HLA-F/HLA-DPB1/HLA-DQA1/HLA-DQB1/HLA-DQA1/HLA-B/HLA-DRA/CD74/TAPBP/HLA-DRB1/HLA-A/HLA-E/HLA-C	16
CC	GO:0005743	mitochondrial inner membrane	122/2356	457/13239	0.266958	1.50011	5.06232	9.80923e-07	3.81334e-05	3.29771e-05	NDUFA4L2/COX4I2/SLC30A2/PRODH2/SFXN2/CKMT1B/GATM/SLC9B2/BDH1/AMBP/CHDH/LDHD/CKMT2/SLC25A10/CYP24A1/COX3/COX2/MGARP/NDUFAF1/CYP11A1/EFHD1/L2HGDH/MTCO2P12/GCAT/CCDC51/UCP2/COX1/ND4/ND4L/ATP6/ND6/SLC8B1/PPIF/COQ10A/CRLS1/ATP8/SLC25A33/ND5/LDHB/SLC25A5/PLA2G4A/ND2/UQCC5/MTG2/NDUFV1/LETM1/GHITM/CYTB/LRRK2/NDUFB1/NME6/UQCRFS1/COQ6/SLC25A48/AIFM1/MPC1/UQCRC1/SLC25A38/ATP5F1A/HIGD1A/PHB1/NDUFC2/SLC25A39/…	122
CC	GO:0098803	respiratory chain complex	32/2356	83/13239	0.385542	2.16647	4.95991	6.22775e-06	0.000203877	0.000176309	NDUFA4L2/COX4I2/COX3/COX2/NDUFAF1/MTCO2P12/COX1/ND4/ND4L/ND6/ND5/ND2/NDUFV1/CYTB/NDUFB1/UQCRFS1/UQCRC1/NDUFC2/SDHB/SDHD/NDUFS2/NDUFB2/DMAC1/ND1/NDUFA4/SDHC/NDUFS1/NDUFS7/FOXRED1/DMAC2/COX5A/NDUFS8	32
CC	GO:0045121	membrane raft	66/2356	233/13239	0.283262	1.59172	4.23985	4.34668e-05	0.00126788	0.00109644	TREM2/SLC6A3/NPHS2/CAV1/RTN4RL2/CRIPTO/GPM6B/LCK/SLC2A4/SLC2A1/SCARB1/KDR/KCNMA1/ADRA1B/BTK/MME/CD48/ADTRP/CAV2/EHD2/INPP5D/PECAM1/CDH13/CD36/ANXA2/ANGPT1/S1PR1/HCK/MS4A4A/ARID3A/MYOF/NOS3/THY1/ATP2B4/MALL/PLVAP/CD24/CAVIN3/ICAM1/PRNP/ITGB2/GJA1/LDHB/AHNAK/MAL/DLC1/CBL/LRRK2/EGFR/S100A10/RANGRF/ATP5F1A/ATP1A1/LCP2/CAVIN2/CAVIN1/ADAM17/CORO1C/CBLB/LYN/CHP1/RAP2B/HK1/TUBB/INSR/BST2	66
CC	GO:0030666	endocytic vesicle membrane	51/2356	168/13239	0.303571	1.70585	4.28388	4.48448e-05	0.00126788	0.00109644	TYRP1/HLA-G/CAV1/ATP6V0D2/CACNG2/STAB2/FCGR1A/MSR1/SCARB1/SLC15A2/ANXA3/TF/HLA-DQB2/SH3GL2/HLA-DPA1/CD36/HLA-F/LRP2/HLA-DPB1/APOE/RAB11FIP3/GRIA4/ATP6V0A4/HLA-DQA1/HLA-DQB1/TGFA/HLA-DQA1/ATP6V0E2/CORO1A/HLA-B/STAB1/NOS3/HLA-DRA/TAP1/LAMP1/EGFR/CD74/NOSTRIN/TAPBP/HLA-DRB1/CD9/LYN/UBC/HLA-A/RAB31/CLTC/MDM2/HLA-E/B2M/HLA-C/UBB	51
CC	GO:0005902	microvillus	28/2356	76/13239	0.368421	2.07026	4.35354	6.08628e-05	0.00157736	0.00136407	CA9/ATP6V1B1/DPEP1/PDGFRA/MTTP/SLC7A8/DCXR/CUBN/MYO1G/AOC3/SYTL1/AMN/FSCN1/ANGPT1/ESPN/ICAM2/PDZK1/MYO1F/TGFB1/LRRK2/VCAM1/RAPGEF3/VIL1/NHERF1/ANKS4B/ATP6V1B2/MYO1B/IQGAP2	28
CC	GO:0005911	cell-cell junction	104/2356	416/13239	0.25	1.40482	3.90333	0.000113535	0.00260168	0.00224989	CLDN16/NPHS2/CLDN8/IGSF11/NRAP/GJB6/KCNJ2/GJD4/CDH7/CLMP/SCN2A/ALOX15B/SHROOM4/CLDN5/ABCC2/EPB41L4B/EFNB2/PANX2/CDH4/WNK4/ANK2/SLC2A1/NECTIN4/CADM4/MPP7/ITGA5/CCN3/VEGFA/CDC42/PECAM1/CDH13/P2RX7/CLDN15/ANXA2/PDLIM3/RASIP1/AJAP1/FSCN1/CD53/ANXA1/STXBP6/CCND1/GJB1/FBF1/VAV1/TSPAN33/MPDZ/CORO1A/NFASC/PERP/PRKCD/JCAD/CLDN2/RPGRIP1L/ESAM/GJA1/ARHGAP24/AHNAK/SLC2A2/HPN/MARVELD2/RAB13/SYNPO/PLXDC1/YWHAH…	104
CC	GO:0005901	caveola	25/2356	67/13239	0.373134	2.09674	4.18736	0.000117117	0.00260168	0.00224989	SLC6A3/CAV1/SLC2A1/SCARB1/KCNMA1/ADRA1B/ADTRP/CAV2/EHD2/CDH13/CD36/HCK/MYOF/NOS3/ATP2B4/PLVAP/CAVIN3/DLC1/CBL/LRRK2/RANGRF/CAVIN2/CAVIN1/CORO1C/INSR	25
CC	GO:0045239	tricarboxylic acid cycle enzyme complex	10/2356	17/13239	0.588235	3.30545	4.42544	0.000179313	0.00371775	0.00321504	SUCLG1/OGDHL/DLST/SUCLG2/BCKDHB/IDH3G/DBT/KGD4/DLD/FH	10
CC	GO:1902495	transmembrane transporter complex	67/2356	255/13239	0.262745	1.47644	3.57433	0.000426135	0.00697515	0.00603199	KCNJ5/KCNJ1/KCNK10/KCNJ10/CLCNKA/KCNJ2/CLCNKB/GABRA2/TRPC3/CACNG2/SCNN1A/CLIC5/SCN2A/KCNN1/KCNJ14/KCNMA1/CACNA1E/FXYD4/RYR1/HCN3/HSPA2/DPP6/GABRB3/PACC1/KCNK6/TRPM4/GRIA4/ABHD6/KCNJ15/CLIC2/KCNK5/NDUFAF1/CCDC51/COX1/ND4/ND4L/TPCN1/GPR89B/ND6/ND5/GPR89B/ND2/NDUFV1/KCNMB3/CYTB/NDUFB1/SCN1B/UQCRFS1/UQCRC1/PLN/ATP1A1/NDUFC2/KCNJ16/NDUFS2/NDUFB2/DMAC1/ND1/NDUFA4/NDUFS1/NDUFS7/FOXRED1/DMAC2/MICU1/ATP6V…	67
CC	GO:0031091	platelet alpha granule	25/2356	74/13239	0.337838	1.8984	3.60579	0.00068359	0.0109024	0.00942819	ALB/SERPINA5/PF4/KNG1/PLG/ISLR/HRG/HGF/FGA/VWF/VEGFA/IGF1/VEGFC/A2M/PECAM1/CD36/TGFB3/CD109/TGFB1/APLP2/CD9/VTI1B/TMSB4X/CYRIB/TIMP1	25
CC	GO:0009925	basal plasma membrane	60/2356	235/13239	0.255319	1.43471	3.12836	0.00174937	0.0259073	0.0224042	CA9/SLC22A8/ATP6V1B1/UMOD/AQP2/CLDN8/SLC13A3/RHCG/KCNJ10/SLC22A7/SLC16A3/SLC26A7/PALM/ERBB4/ABCA8/MTTP/SLC23A1/SLC51B/SHROOM4/SLC7A8/SLC7A7/SLC22A3/TACSTD2/SLC29A4/RHBG/SLC9B2/ANK2/SLC2A1/SLC1A3/ENPP1/HPGD/TF/SLC38A1/SLC2A9/PTH1R/ANXA2/AJAP1/SLC4A4/SLC4A7/ANXA1/ATP6V0A4/TGFA/SLC41A1/FOLR1/SLC39A5/ATP2B4/P2RY6/MARVELD2/CD34/EGFR/CDH16/AQP1/CLDN1/MET/SLC39A8/ATP1A1/KCNJ16/STK39/IQGAP1/GM2A	60
CC	GO:0030139	endocytic vesicle	70/2356	286/13239	0.244755	1.37535	2.98575	0.0025078	0.0339098	0.0293246	TYRP1/CPNE6/HLA-G/CAV1/ATP6V0D2/CACNG2/STAB2/FCGR1A/MSR1/SCARB1/RAB11FIP4/SLC15A2/ANXA3/CUBN/TF/LPAR2/HLA-DQB2/CDC42/EHD2/SH3GL2/HLA-DPA1/CD36/HLA-F/HBB/LRP2/HLA-DPB1/AMN/APOE/VIM/RAB11FIP3/GRIA4/RAPGEF6/ATP6V0A4/HLA-DQA1/HLA-DQB1/CTSS/TGFA/HLA-DQA1/ATP6V0E2/CORO1A/HLA-B/STAB1/NOS3/HLA-DRA/HBA2/TAP1/LAMP1/DYSF/RAB13/EHD4/EGFR/HCLS1/CD74/SRGAP2/PLD1/NOSTRIN/TAPBP/ARRB2/HLA-DRB1/CD9/LYN/UBC/HLA-A/R…	70
