# Supplementary material for: Integrated metabolomics and transcriptomics analysis unveils key metabolic pathways and potential biomarkers in clear cell renal cell carcinoma
Source: Discov Oncol. 2026 Apr 14;17:796. doi: 10.1007/s12672-026-04612-1 (PMC13212827; doi:10.1007/s12672-026-04612-1)
Supplement: Supplementary file 1 — Additional file 1. [file 12672_2026_4612_MOESM1_ESM.zip › Table S4 DEG_KEGG.xlsx]

## Sheet: Sheet1
category	subcategory	ID	Description	GeneRatio	BgRatio	RichFactor	FoldEnrichment	zScore	pvalue	p.adjust	qvalue	geneID	Count
Cellular Processes	Transport and catabolism	hsa04144	Endocytosis	236/6303	252/8847	0.936508	1.3145	7.97232	1.46927e-19	5.02491e-17	2.33537e-17	30846/55040/998/9727/157/30844/858/857/8395/6456/2348/2352/867/9829/64411/7852/23550/3949/10095/84440/57180/3559/5156/274/9815/23362/1234/138429/3800/100287171/124908094/124908102/26052/3135/3134/3106/23327/2263/5590/2261/5337/273/64744/55616/27131/27128/50855/8976/1759/22841/28964/5878/3312/10938/868/8723/7456/644150/84612/10564/23096/64145/116988/116986/26056/4193/79720/1213/409/1956/50807/1188…	236
Genetic Information Processing	Folding, sorting and degradation	hsa04141	Protein processing in endoplasmic reticulum	161/6303	170/8847	0.947059	1.32931	6.82387	5.15502e-15	8.81509e-13	4.09689e-13	55757/26232/57134/267/1409/102724652/5071/7095/55176/6400/3320/23645/10961/91319/7494/573/5599/5602/3312/4121/7841/26270/3337/7326/23480/64215/91445/6396/56893/9451/3310/133022/2081/55432/55666/30001/3304/3303/51360/578/3309/9709/8454/29927/4287/23471/27248/7321/51619/3301/56605/581/23193/80331/84061/10273/7991/1410/9532/6500/80267/5887/10808/6745/6238/1603/10277/55829/746/10956/10970/56886/79139…	161
Human Diseases	Infectious disease: bacterial	hsa05132	Salmonella infection	226/6303	251/8847	0.900398	1.26381	6.67385	2.07123e-13	2.3612e-11	1.09739e-11	330/26999/5217/998/5063/29108/5294/3071/10376/51209/79026/10095/57180/29109/7099/4609/7280/347733/834/5288/23643/114548/7846/3800/197259/399/391/79861/302/113146/3320/27128/10454/3551/8797/147700/10392/8976/5599/5878/5602/4633/26084/23207/83658/3831/57381/5420/10810/5287/55207/7295/11258/7097/51176/65082/83439/9844/257397/1780/10092/79443/83657/929/3799/54205/84617/10383/203068/2316/837/6281/6460…	226
Genetic Information Processing	Folding, sorting and degradation	hsa04120	Ubiquitin mediated proteolysis	134/6303	142/8847	0.943662	1.32454	6.13645	2.51764e-12	2.15258e-10	1.00043e-10	330/867/26232/1643/5071/134111/90293/672/55236/23327/51433/4214/4281/331/23295/4591/55294/868/25847/7326/4193/64326/7316/9246/8945/8065/7314/26259/63893/7325/8651/378884/57154/23221/8452/29945/8454/7321/23291/9063/3093/83737/51619/9817/8697/23759/10273/7329/8925/51366/51588/54926/8453/6500/7337/55120/57448/10054/9040/10277/7317/26091/26272/64682/118424/55585/84447/10393/1642/10477/246184/7332/732…	134
Human Diseases	Neurodegenerative disease	hsa05016	Huntington disease	272/6303	311/8847	0.874598	1.2276	6.43155	3.43925e-12	2.35245e-10	1.09332e-10	292/84699/6507/8701/10105/10891/6506/1768/56171/10376/1769/84701/7280/347733/5330/774/5331/2893/2890/55567/493869/7846/4723/3800/9001/2877/3766/79861/23236/146754/56901/8632/196385/4541/4513/4519/4536/4540/4512/4538/4508/4514/7052/2878/4539/4509/548644/7384/4719/1767/5431/55062/4708/513/4713/5693/5332/147700/27113/5599/5602/55626/4728/5715/506/55081/374291/2882/515/6390/4702/317/4694/2892/3831/10…	272
Cellular Processes	Cellular community - eukaryotes	hsa04510	Focal adhesion	183/6303	203/8847	0.901478	1.26533	6.01957	3.3456e-11	1.90699e-09	8.86292e-10	3479/3082/330/2324/3371/10319/3909/3918/998/5063/1286/22798/3912/284217/2321/858/857/8395/7448/595/7450/7422/894/5228/63923/3791/5880/5156/1101/56924/106821730/64098/91807/7409/53358/7424/3678/1293/3673/1278/7059/80310/83660/1287/3908/3672/1298/9564/87/5155/331/4233/5599/5602/4633/3910/2335/8503/6696/10298/3911/1729/10451/2012/2317/7057/22801/1950/1291/1292/56034/5295/340156/1956/5578/7410/5579/1…	183
Human Diseases	Neurodegenerative disease	hsa05014	Amyotrophic lateral sclerosis	317/6303	371/8847	0.854447	1.19932	6.17341	3.96561e-11	1.93748e-09	9.00461e-10	4843/5217/2906/8701/6506/1768/56171/10376/1769/79902/84701/7280/347733/834/2890/55567/493869/7846/4723/3800/9001/2877/79861/2066/2903/146754/5071/56901/8632/196385/4541/4513/4519/4536/4540/4512/4538/4508/4514/2878/4539/4509/4747/7384/4719/23279/1767/55062/4842/4708/10013/513/4713/7494/5693/8480/84557/147700/55626/4728/5715/506/57122/374291/2882/515/6390/4702/317/5533/847/9217/4694/3831/8021/10975…	317
Human Diseases	Cancer: overview	hsa05208	Chemical carcinogenesis - reactive oxygen species	201/6303	226/8847	0.889381	1.24835	5.95289	7.82469e-11	3.34505e-09	1.55464e-09	292/3082/50507/196/10105/7422/2053/84701/2949/2947/10861/5580/4025/4723/56901/4541/4513/4519/4536/4540/4512/4538/4508/4514/4539/4509/9020/4257/7384/4719/119391/5337/4258/4708/25/513/4713/3162/3551/25865/4233/5599/5602/4728/506/374291/515/4688/6390/10327/8503/4702/847/4694/10975/4705/1349/1545/1950/6647/6391/27/2052/5295/1956/4718/291/498/518/522/653361/4720/516/873/4712/509/4714/7386/1351/9377/47…	201
Cellular Processes	Transport and catabolism	hsa04140	Autophagy - animal	154/6303	169/8847	0.911243	1.27904	5.76477	1.6107e-10	6.12067e-09	2.84463e-09	55054/23710/64798/5580/54541/3916/8660/3920/5588/55062/8897/84557/7249/5599/9110/6198/5602/55626/8503/22800/65082/5295/203228/7316/3708/55255/1508/53349/3667/7314/598/9451/664/140775/2081/30849/79065/64601/27072/58528/11345/23604/5291/9474/81671/55102/5566/7879/5289/8417/10325/51100/5594/5595/57617/5516/208/10652/10645/64689/57448/64121/10000/1509/6794/5290/10133/22863/5605/440275/5894/1514/10241…	154
Human Diseases	Cardiovascular disease	hsa05415	Diabetic cardiomyopathy	183/6303	205/8847	0.892683	1.25299	5.76838	2.6745e-10	9.14677e-09	4.25104e-09	292/4313/4689/4318/7040/10105/6513/7043/5880/84701/9945/948/5330/5972/5331/1636/5580/1278/4846/4723/1281/6517/23236/56901/487/6262/4541/4513/4519/4536/4540/4512/4538/4508/4514/4539/4509/5164/7384/4719/816/51660/5590/489/4708/513/4713/5332/2936/5599/5602/4728/506/374291/515/4688/6390/8503/4702/4694/10975/4705/1349/5160/6391/185/5295/818/4718/291/498/5578/518/522/1376/653361/4720/516/1536/4712/509/…	183
Organismal Systems	Environmental adaptation	hsa04714	Thermogenesis	206/6303	235/8847	0.876596	1.2304	5.63459	9.96814e-10	3.09919e-08	1.44037e-08	8193/84699/27330/108/10891/84701/51103/63976/55811/65260/23305/4723/4881/56901/4541/4513/4519/4536/4540/4512/4538/4508/4514/8110/4539/4509/7384/4719/6602/2182/3991/4708/513/4713/79133/7249/6198/4728/506/374291/515/6390/4702/113/29078/2181/4694/10975/4705/1349/51241/6391/148327/4718/498/518/522/137682/1376/90993/4720/516/115/285521/4712/509/4714/1353/10632/7386/111/112/1351/57104/84987/788/9377/47…	206
Cellular Processes	Transport and catabolism	hsa04146	Peroxisome	80/6303	83/8847	0.963855	1.35288	5.08404	3.53023e-09	1.00612e-07	4.67601e-08	4843/30/54363/215/5264/1610/5191/51179/2053/3417/11001/54511/10901/7498/23305/25961/8800/8309/189/5827/51268/10455/54677/8504/55711/2182/8310/1384/5193/83594/1962/55825/6342/3155/5052/5825/5826/847/2181/25824/5189/26061/5830/283927/6647/5195/196743/51/10654/3418/51703/8528/55670/23600/84769/10478/11264/10005/92960/8443/9409/5190/8799/2180/5824/373156/6648/8540/23417/1891/4598/4358/3295/255027/519…	80
Human Diseases	Neurodegenerative disease	hsa05012	Parkinson disease	233/6303	271/8847	0.859779	1.2068	5.44229	4.94587e-09	1.30115e-07	6.04718e-08	292/10105/1843/10376/84701/7280/347733/283375/6531/55630/7345/7846/4723/3800/810/79861/5071/56901/4541/4513/4519/4536/4540/4512/4538/4508/4514/4539/4509/7384/4719/55334/816/9627/4708/513/4713/7494/5693/147700/5599/5602/4728/5715/506/7922/2771/374291/515/6390/4702/317/4694/3831/10131/10975/4705/1349/7326/7295/64116/25800/7157/6647/6391/818/7316/3708/4718/291/498/518/522/9246/65018/4720/516/9861/47…	233
Cellular Processes	Transport and catabolism	hsa04142	Lysosome	121/6303	132/8847	0.916667	1.28665	5.22267	6.1157e-09	1.49398e-07	6.94339e-08	535/5476/5641/54/1512/1777/50617/6677/10053/9476/245972/7805/1520/6609/8905/3916/1201/3920/3423/51606/8692/8120/427/1174/20/3988/4669/1075/10312/135112/3373/533/26503/968/6272/10717/8763/2799/1515/1213/285362/130340/9114/1508/138050/2990/2720/8722/527/2760/5660/3073/2519/175/8943/9741/537/84572/57192/23335/2717/1203/23659/51172/55353/4126/1509/10577/1211/5538/8546/53/1514/967/950/22901/1513/23457…	121
Human Diseases	Infectious disease: bacterial	hsa05135	Yersinia infection	125/6303	138/8847	0.905797	1.27139	5.05757	2.32207e-08	5.29431e-07	2.46058e-07	998/27330/2533/4210/29108/8395/5880/10095/4772/57180/7099/834/9815/7409/3678/114548/926/391/3932/920/7454/3937/9564/9138/10454/4773/3551/8976/5599/5602/2335/7456/8503/644150/10451/2212/5295/9844/7410/10092/5881/927/8935/5291/63916/6196/4775/60/5829/5594/4792/8874/5595/208/3984/5608/10094/1432/10096/3676/10000/6195/2185/5290/5585/3661/5605/148022/10097/207/8394/2776/5603/10109/382/5293/6197/3654/2…	125
Human Diseases	Infectious disease: viral	hsa05166	Human T-cell leukemia virus 1 infection	193/6303	223/8847	0.865471	1.21479	5.11329	3.47468e-08	7.42713e-07	3.45182e-07	292/84699/6688/108/3383/898/7040/3718/595/6513/894/7043/4772/3559/3601/2113/9700/4609/890/1030/1029/115650/3689/917/4487/3600/83660/3119/3932/3117/3111/3108/3122/3135/3134/3115/3113/3106/3118/3109/9020/1870/920/4791/51433/4214/958/4773/331/3551/5971/23373/5599/5602/7850/8503/5533/113/1017/1026/25847/2874/4316/5925/7157/148327/5295/1111/291/2114/90993/115/3716/4085/567/4088/598/10524/111/112/11200…	193
Cellular Processes	Cellular community - eukaryotes	hsa04520	Adherens junction	87/6303	93/8847	0.935484	1.31306	4.77701	7.07121e-08	1.33443e-06	6.20185e-07	6591/998/54922/5787/5880/81607/889/7454/999/87/4233/8976/5818/4633/117178/10810/51176/8826/5792/1956/83439/4088/5881/3643/1003/1500/57154/9855/2534/7414/60/2260/6932/10580/5594/5595/7082/5777/8936/5906/5819/83605/9411/3480/2064/52/56288/7525/5770/6714/1460/4636/1387/1495/387/6093/1459/51701/2033/1457/10398/10627/7046/64750/11235/103910/6615/5908/4301/81/9475/6885/4008/5879/4089/6934/5795/2241/101…	87
Human Diseases	Cancer: specific types	hsa05222	Small cell lung cancer	87/6303	93/8847	0.935484	1.31306	4.77701	7.07121e-08	1.33443e-06	6.20185e-07	4843/330/10319/3909/3918/5743/1286/22798/3912/284217/898/595/1164/10912/1643/4609/1030/3673/1287/2272/3908/1870/7185/9618/7188/331/3551/3910/2335/1647/8503/317/1017/1026/3911/5925/7157/5295/1285/598/54205/6256/3675/578/5291/5915/581/3655/4792/208/10000/5290/51426/4149/7187/842/1284/1019/3915/3685/207/836/5293/3913/1163/1282/1288/6257/1147/8517/4616/1021/4790/329/1027/1871/7709/7186/6502/3688/5747…	87
Metabolism	Carbohydrate metabolism	hsa00562	Inositol phosphate metabolism	70/6303	73/8847	0.958904	1.34593	4.67138	7.41347e-08	1.33443e-06	6.20185e-07	9108/8871/55586/5294/8395/4329/5330/5288/9651/5331/138429/3635/23236/27124/5333/8776/8897/3705/5332/9562/9110/84812/5287/56623/8867/79837/3633/22908/5297/5286/5291/5289/8821/7167/9896/200576/5290/4952/64768/3612/51196/3613/5298/8394/3707/253430/55361/113026/3636/4534/5293/23396/55300/3631/3632/80271/8898/10423/51477/23007/5335/51763/9107/5305/3628/64419/5728/5336/22876/8396	70
Cellular Processes	Cell growth and death	hsa04218	Cellular senescence	139/6303	157/8847	0.88535	1.24269	4.82932	1.38162e-07	2.36257e-06	1.09802e-06	292/898/7040/595/2305/894/7043/10912/4772/2113/4609/890/3486/1030/1029/993/810/3135/3134/3106/83593/1870/4361/10758/5933/4773/7249/5934/5054/10111/1647/8503/5533/1017/1026/1875/22800/4193/5925/7157/5295/1111/2308/3708/291/776/8945/4088/11200/1978/801/3107/3133/91750/3105/5291/28996/4775/23291/7419/54822/5594/4776/5595/4683/208/5532/5608/10114/59341/1432/896/5810/10000/5290/3709/5605/5894/1019/207…	139
Human Diseases	Cancer: specific types	hsa05220	Chronic myeloid leukemia	73/6303	77/8847	0.948052	1.3307	4.58745	1.7286e-07	2.81516e-06	1.30837e-06	7040/595/867/7043/10912/1643/4609/1029/53358/861/613/1870/2122/25/3551/1647/8503/1026/4193/5925/7157/5295/4088/598/399694/578/9846/5291/581/5594/6655/4792/5595/208/6654/10000/5290/51426/6776/5605/5894/1019/207/673/1487/5293/6777/2885/3066/4893/1147/8517/572/369/4616/1399/1021/7046/4790/1027/1871/3065/25759/3845/4089/6464/7048/1398/5604/5970/3265/1488/5781	73
Metabolism	Energy metabolism	hsa00190	Oxidative phosphorylation	123/6303	138/8847	0.891304	1.25105	4.67848	3.04298e-07	4.40966e-06	2.04943e-06	535/50617/525/84701/245972/127124/4723/155066/56901/4541/4513/4519/4536/4540/4512/4538/4508/4514/4539/4509/90423/7384/4719/51606/4708/513/4713/51382/64077/4728/10312/506/374291/515/6390/533/4702/4694/10975/4705/1349/27068/6391/526/4718/498/518/522/4720/516/9114/4712/509/4714/1353/10632/7386/54205/1351/9377/4707/527/4697/4537/4535/6392/4722/534/9551/4706/1352/1355/537/1337/1347/8992/523/9167/4709/…	123
Human Diseases	Infectious disease: viral	hsa05163	Human cytomegalovirus infection	193/6303	226/8847	0.853982	1.19866	4.76194	3.17627e-07	4.40966e-06	2.04943e-06	6376/84699/5743/108/2775/6387/595/3587/2784/7422/7852/5732/5880/4772/5156/4609/5330/1029/5331/1234/5731/2785/115004/2793/2786/6890/810/23236/6891/3135/3134/3106/3588/6352/6351/9560/388372/6349/414062/6348/1870/5733/9564/10681/9138/7188/2767/4773/5332/7249/3551/6198/2771/59345/8503/5533/113/1026/2791/2792/9826/4193/5925/7157/148327/5295/1956/3708/5578/90993/3570/115/3716/1230/5579/567/5881/54205/5…	193
Human Diseases	Infectious disease: bacterial	hsa05131	Shigellosis	211/6303	249/8847	0.84739	1.18941	4.77193	3.25688e-07	4.40966e-06	2.04943e-06	5217/998/55054/9252/29108/718/10095/57180/7099/834/5330/92610/5331/3099/3678/114548/5580/115004/83660/23236/5333/6352/8357/9564/5588/55062/87/7188/27128/10454/5332/84557/3551/10392/8976/5599/6198/5602/4633/84812/9181/8503/1729/4193/7157/5295/1956/2308/7316/3708/9844/80201/3098/257397/199746/10092/8945/7314/929/5581/598/54205/10892/11146/664/3059/340061/23048/30849/837/25851/4671/9265/58528/960/74…	211
Human Diseases	Neurodegenerative disease	hsa05022	Pathways of neurodegeneration - multiple diseases	391/6303	483/8847	0.809524	1.13626	4.84762	3.26876e-07	4.40966e-06	2.04943e-06	292/4843/3028/5743/50507/2906/8701/10105/10297/1768/56171/10376/1769/84701/7280/347733/5330/7222/6531/774/5331/775/2893/7345/2890/8324/55567/493869/7846/4723/3800/5621/9001/1139/2877/8851/810/79861/23236/2903/146754/5071/56901/8632/6261/487/196385/6262/4541/4513/4519/4536/4540/4512/4538/4508/4514/2878/4539/4509/4747/1856/7384/4719/1767/816/9627/55062/489/4842/4708/513/4713/7494/5693/5332/84557/79…	391
Cellular Processes	Transport and catabolism	hsa04137	Mitophagy - animal	96/6303	105/8847	0.914286	1.28331	4.59659	3.35237e-07	4.40966e-06	2.04943e-06	23710/267/5071/84557/79735/5599/5878/5602/55626/22800/7157/7316/65018/84315/10370/7314/598/9451/664/57154/79065/11345/7879/79594/23786/23770/5869/64786/51622/10133/10651/10452/84749/9958/10241/9101/89941/221960/79671/8878/7415/55669/4580/8408/4077/387990/6714/54708/4976/1460/4893/51024/192111/5601/7030/139341/1459/10075/25813/3091/1457/22879/665/8887/64750/7942/9927/2309/6237/8678/55288/7186/468/…	96
Metabolism	Global and overview maps	hsa01200	Carbon metabolism	105/6303	116/8847	0.905172	1.27052	4.61613	3.49951e-07	4.43271e-06	2.06014e-06	5214/38/26227/54363/2027/230/2026/5096/51179/1743/4329/1892/9104/55902/29968/10993/229/3417/113675/5313/275/414328/26007/3099/8802/5224/2203/84706/2875/132158/8801/189/5091/6470/2747/387712/55753/26275/4190/1373/9563/1431/4199/5315/3421/2023/8310/1738/2271/50/5634/4967/6390/39/847/48/35/84693/2806/5160/8803/2653/6391/4594/4191/5723/226/1737/10873/5213/84532/80201/3098/51/5162/5095/6888/2731/3418/…	105
Human Diseases	Cancer: specific types	hsa05215	Prostate cancer	90/6303	98/8847	0.918367	1.28904	4.52871	4.65264e-07	5.66687e-06	2.63372e-06	3479/3645/84699/4318/5327/898/595/5156/6935/2078/7039/80310/7113/1870/2263/3320/5155/3551/7850/8503/1017/1026/4193/51176/1950/5925/7157/148327/56034/5295/1956/2308/83439/90993/5154/5291/2260/6932/5594/6655/4792/5595/208/10488/5159/6654/10000/5290/5328/5605/5894/842/3480/5170/2064/207/9586/673/5293/2885/64764/4893/1147/8517/572/1387/369/2932/2950/3326/2033/4790/1027/1871/1385/468/3845/6934/6692/71…	90
Cellular Processes	Cell growth and death	hsa04210	Apoptosis	121/6303	136/8847	0.889706	1.24881	4.60242	4.82697e-07	5.66687e-06	2.63372e-06	330/332/1512/4001/10376/10912/8739/597/1520/7846/79861/5551/3563/9020/10039/7185/1439/331/3551/8797/27113/5599/5602/1075/1647/8503/317/4803/153090/1515/7157/5295/3708/9131/1508/2021/598/9451/54205/8722/55367/2081/843/355/578/5291/7132/60/581/5594/4792/8717/5595/208/835/10000/1509/8795/5290/3709/5605/5894/842/1514/839/5170/207/1513/472/10018/1676/824/836/8772/1677/5293/4217/1616/4893/1147/8517/572…	121
Organismal Systems	Nervous system	hsa04722	Neurotrophin signaling pathway	108/6303	120/8847	0.9	1.26326	4.57009	4.97094e-07	5.66687e-06	2.63372e-06	4145/998/27330/9252/10019/4916/53358/5580/810/4908/816/11213/4214/25/3551/5599/5602/11108/397/8503/6272/4803/7157/5295/4794/818/10603/5598/27018/3667/627/25970/399694/801/5291/6196/5663/581/5594/6655/4792/5595/8767/208/2889/7531/2549/1432/6654/5906/10000/6195/5290/5605/5894/5170/207/4915/5603/673/9261/10782/5293/6197/2885/3654/6300/4217/51135/4215/4893/572/5601/387/5609/2932/1399/4793/4790/2309/5…	108
Genetic Information Processing	Translation	hsa03013	Nucleocytoplasmic transport	98/6303	108/8847	0.907407	1.27365	4.5037	6.47733e-07	7.14596e-06	3.32115e-06	5905/79902/57187/26019/402569/23279/51194/8480/55110/57122/9670/65109/8021/23039/23165/6396/11269/10482/129401/84305/55705/5976/7175/84321/55706/79023/7514/10762/23511/5411/55916/9688/7329/22794/4927/55161/9631/22916/348995/9972/79228/64328/10250/11097/9818/25909/80145/59343/55308/51068/11260/6612/3840/9883/10921/23636/9939/23633/23534/3843/55746/9984/3842/81929/8086/8563/22985/3839/30000/3837/49…	98
Environmental Information Processing	Signal transduction	hsa04010	MAPK signaling pathway	249/6303	300/8847	0.83	1.165	4.57649	1.12976e-06	1.20743e-05	5.61165e-06	9254/3479/3082/2324/998/9448/27330/4208/285/1943/9252/2254/2321/7040/8605/7422/2246/5321/8074/5228/7043/1843/1846/3791/5880/10912/1852/4772/5156/4609/2250/773/11221/5778/774/7424/775/284/8817/7039/10369/2668/255189/80310/115727/2066/1436/1946/1850/4908/3556/777/9020/4293/2263/782/2261/10235/2255/4791/8569/2122/51776/4214/2872/5155/10454/5494/6789/3551/11184/5971/4233/5599/1326/1845/5602/3312/8082…	249
Human Diseases	Infectious disease: viral	hsa05165	Human papillomavirus infection	274/6303	333/8847	0.822823	1.15493	4.53602	1.49155e-06	1.54579e-05	7.18419e-06	535/3371/10319/3909/3918/84699/54626/998/5743/1286/22798/3912/4242/284217/898/50617/7448/595/7450/7422/10297/525/894/63923/7283/1101/890/245972/127124/8324/5521/3455/3678/1293/3673/7098/23462/1278/7059/155066/1287/57801/3908/4855/3135/3134/10379/3672/3106/90423/1856/27175/51606/1298/5315/5590/64398/3993/5933/51382/182/50855/7249/5934/7976/3551/7297/5518/1855/6198/9368/10312/1108/3910/7474/2335/67…	274
Human Diseases	Infectious disease: viral	hsa05169	Epstein-Barr virus infection	173/6303	203/8847	0.852217	1.19619	4.4509	1.75085e-06	1.76115e-05	8.18508e-06	695/864/7431/3383/898/3718/595/4940/4939/1380/894/10912/1643/4609/890/3455/917/8819/956/6890/3627/3119/3665/377841/3117/3111/3108/6891/3122/3135/3134/10379/3115/3113/3106/3118/3109/9020/1870/4791/7188/4938/10454/958/3551/5971/7297/5599/5602/6772/1647/965/8503/7128/317/1017/1026/4193/7097/9541/5925/7157/5295/4794/3716/9861/79685/6850/567/54205/9636/3123/9612/3127/3107/3133/3105/6892/4067/3683/5704…	173
Human Diseases	Cancer: specific types	hsa05210	Colorectal cancer	80/6303	87/8847	0.91954	1.29068	4.2886	1.815e-06	1.77352e-05	8.24257e-06	332/7040/595/10297/7043/5880/10912/1643/4609/7039/4436/27113/5599/6198/5602/4437/1647/8503/1026/324/51176/1950/7157/5295/1956/83439/4088/5881/54205/578/5291/6932/581/5594/6655/5595/208/6654/10000/5290/51426/5605/5894/842/207/10018/673/836/5293/6199/2885/4893/572/5898/5601/387/4292/369/2932/4616/8312/7046/2956/3845/5879/4089/5366/5899/6934/26060/7048/1499/8313/5604/2353/596/3265/4087/3725/2475	80
Cellular Processes	Cell motility	hsa04810	Regulation of actin cytoskeleton	194/6303	230/8847	0.843478	1.18392	4.44841	1.93483e-06	1.82009e-05	8.45903e-06	3645/26999/9170/5217/998/5063/623/2254/28984/8395/6387/730/2246/3827/10297/8074/7852/3071/5880/10095/4629/57180/5156/56924/106821730/2250/81624/91807/7409/1730/8817/3681/3689/3678/3673/3684/80310/128239/3672/9564/2263/2261/2255/87/9138/3682/6548/5155/2245/79784/8976/727/28964/4633/2335/8503/9459/10298/1729/4628/22800/10451/324/5962/22801/1950/2252/8826/3687/56034/5295/10788/340156/1956/55740/7410…	194
Environmental Information Processing	Signal transduction	hsa04070	Phosphatidylinositol signaling system	89/6303	98/8847	0.908163	1.27471	4.3043	1.96911e-06	1.82009e-05	8.45903e-06	9108/1606/8871/8395/5330/5288/5331/8526/9162/117283/3635/810/23236/5333/8776/8527/8897/3705/5332/160851/9110/84812/8503/5287/5295/56623/3708/5578/8867/90809/5579/79837/9807/801/3633/22908/5297/5286/5291/51447/5289/8760/54928/8821/200576/5290/4952/3709/64768/3612/1607/51196/3613/5298/8394/3707/8525/253430/55529/55361/113026/1040/3636/9677/4534/5293/23396/55300/3631/1608/3632/80271/8898/3710/10423/…	89
Human Diseases	Neurodegenerative disease	hsa05020	Prion disease	231/6303	278/8847	0.830935	1.16632	4.43484	2.33077e-06	2.0977e-05	9.74922e-06	292/84699/4689/2906/858/857/10105/730/10376/5880/84701/7280/347733/774/775/714/5580/7846/4723/3800/5621/713/712/79861/2903/56901/6261/6262/4541/4513/4519/4536/4540/4512/4538/4508/4514/4539/4509/6352/7384/4719/4708/513/4713/5693/147700/727/5599/5602/3312/4728/5715/506/374291/515/4688/6390/8503/4702/317/5533/4694/3831/10975/4705/1349/6647/6391/148327/5295/4851/3708/4718/291/498/518/522/776/90993/65…	231
Human Diseases	Drug resistance: antineoplastic	hsa01521	EGFR tyrosine kinase inhibitor resistance	74/6303	80/8847	0.925	1.29835	4.21918	2.45865e-06	2.15605e-05	1.00204e-05	3479/3082/7422/3791/5156/53358/7039/80310/2263/2261/5155/4233/6198/8503/9470/1950/56034/5295/1956/5578/3084/3570/3716/5579/598/399694/1978/5154/5291/581/3717/5594/6655/5595/208/2549/5159/6654/10000/5290/5605/5894/3480/2064/207/10018/673/558/6774/5293/6199/2885/2621/4763/6714/4893/572/2065/369/2932/2309/5335/25759/3845/6194/2247/1977/6464/5604/596/5728/3265/5336/2475	74
Organismal Systems	Endocrine system	hsa04910	Insulin signaling pathway	121/6303	138/8847	0.876812	1.23071	4.29939	2.9895e-06	2.55602e-05	1.18793e-05	5577/5256/5106/10891/867/5507/5105/2538/5313/53358/5140/3099/2203/810/6517/8660/90673/5255/5590/6720/8569/3991/2872/5836/7249/3551/5599/6198/5602/5576/868/8503/8835/9470/5792/5295/2308/80201/3098/10603/3667/2194/3643/79660/8651/399694/1978/801/89801/5291/5566/32/10580/5594/6655/5834/5595/5257/208/51422/2889/5573/5564/6654/10000/5290/9322/2002/5605/5565/5894/2319/5509/10211/5170/207/5261/673/5563/…	121
Human Diseases	Cancer: specific types	hsa05223	Non-small cell lung cancer	68/6303	73/8847	0.931507	1.30748	4.15209	3.22625e-06	2.69116e-05	1.25074e-05	3082/3718/595/10912/1643/1029/7039/3800/238/2272/83593/1870/6789/4233/1647/8503/1026/1950/5925/7157/5295/1956/5578/5579/3799/6256/578/5291/5915/581/5594/6655/5595/208/6654/10000/5290/51426/6776/5605/5894/842/1019/5170/2064/207/673/5979/6774/5293/6777/2885/6257/4893/572/11186/369/4616/1021/1871/2309/5335/3845/27436/3798/5604/3265/5336	68
Human Diseases	Endocrine and metabolic disease	hsa04932	Non-alcoholic fatty liver disease	136/6303	157/8847	0.866242	1.21587	4.29562	3.40925e-06	2.7761e-05	1.29022e-05	998/7040/84701/5313/4723/9370/56901/8660/4513/4519/4512/4514/51085/7384/4719/6720/4708/4713/7494/3551/5599/5602/4728/374291/6390/8503/4702/4694/10975/4705/1349/6391/5295/4718/4720/3570/4712/4714/7386/3667/3643/9451/54205/1351/2081/9377/4707/6256/5465/4697/6392/4722/1050/4706/10062/355/5291/7132/83737/581/208/2931/51422/5564/1337/1432/1347/9167/3953/10000/4709/5290/1340/1350/4698/5565/5468/1329/47…	136
Environmental Information Processing	Signal transduction	hsa04071	Sphingolipid signaling pathway	108/6303	122/8847	0.885246	1.24255	4.24601	3.60273e-06	2.80693e-05	1.30454e-05	3827/5880/5330/5331/5521/2207/134/4846/6609/1901/23236/9294/8439/56848/5590/5337/5332/4363/427/5518/5599/5602/2771/4985/8503/81537/7157/29956/8560/5295/5578/171546/5579/5881/5581/55844/2205/53637/2534/9846/5291/5525/7132/581/79603/5594/8717/5595/5516/208/1432/10000/1509/5290/5605/2770/5338/5894/91012/5170/207/5529/2776/5603/130367/8879/28227/123099/5293/6300/4217/259230/4893/1903/637/5601/2773/38…	108
Human Diseases	Endocrine and metabolic disease	hsa04933	AGE-RAGE signaling pathway in diabetic complications	91/6303	101/8847	0.90099	1.26465	4.21026	3.61125e-06	2.80693e-05	1.30454e-05	998/1906/1286/50507/4313/3383/7040/595/7422/7043/4772/5330/5331/7424/5580/1278/4846/1281/23236/5333/1287/5590/5332/5054/5599/5602/2335/6772/84812/8503/1729/185/5295/2308/5578/7412/1536/5579/4088/1285/5581/177/5291/581/3717/5594/5595/208/1432/10000/1958/5290/6776/1284/1019/183/5292/51196/207/5603/113026/836/6774/5293/6777/1282/6300/1288/4893/5601/7046/6347/1277/4790/1027/2152/5335/3845/5879/4089/7…	91
Human Diseases	Infectious disease: parasitic	hsa05145	Toxoplasmosis	99/6303	111/8847	0.891892	1.25187	4.20319	4.18281e-06	3.17894e-05	1.47744e-05	4843/240/330/10319/3909/3918/2775/22798/3912/284217/7040/5294/10105/3587/7043/3949/7099/23533/23643/1234/3119/3908/3117/3111/3108/3122/3115/3113/3118/3109/3588/146850/10454/958/331/3551/7297/5599/5602/3312/3910/2771/6772/3911/7097/3460/3716/598/54205/3310/8651/3123/3127/3304/3303/7132/3655/3717/5594/4792/5595/208/5608/1432/10000/2770/842/3915/5170/207/5603/836/6774/3913/3654/6300/51135/3305/1147/…	99
Human Diseases	Cancer: specific types	hsa05213	Endometrial cancer	56/6303	59/8847	0.949153	1.33225	4.03024	4.74977e-06	3.53135e-05	1.64122e-05	595/10297/10912/1643/4609/999/1647/8503/1026/324/51176/1950/7157/5295/1956/83439/578/5291/6932/581/5594/6655/5595/208/6654/10000/5290/51426/2002/5605/5894/842/5170/2064/207/673/5293/2885/4893/572/1495/4292/369/2932/4616/8312/2309/3845/6934/3611/1499/8313/5604/5728/3265/29119	56
Genetic Information Processing	Chromosome	hsa03083	Polycomb repressive complex	76/6303	83/8847	0.915663	1.28524	4.10948	5.12722e-06	3.73087e-05	1.73395e-05	63035/2146/9212/57713/3720/8726/23492/57666/26147/54881/8473/26053/8314/51460/221937/114785/171023/3054/23269/54880/84458/7027/84456/55777/7703/22955/10138/6322/7321/51619/84678/2145/6500/6045/11335/4149/10238/3607/57332/8535/22823/91133/84108/64319/648/23512/84333/10336/7874/11091/3066/1460/1387/2033/83746/7528/5931/7323/1911/5252/84759/3065/85015/7322/1912/121536/55252/10600/5928/23429/1876/229…	76
Human Diseases	Cancer: specific types	hsa05211	Renal cell carcinoma	65/6303	70/8847	0.928571	1.30336	4.01071	7.30776e-06	5.18465e-05	2.40961e-05	3082/998/5063/7040/7422/6513/7043/112399/2113/56924/106821730/7039/9915/2271/5155/4233/8503/1026/10298/5295/5291/5594/6655/5595/208/2889/8453/2549/6654/5906/10000/5290/5605/5894/207/5546/405/201163/673/5293/2885/4893/572/1387/7030/369/1399/9978/2033/3091/6923/2034/5908/3845/7428/54583/5879/5058/6921/1398/5604/3265/3725/5781/5062	65
Organismal Systems	Immune system	hsa04666	Fc gamma R-mediated phagocytosis	88/6303	98/8847	0.897959	1.26039	4.07989	7.4283e-06	5.18465e-05	2.40961e-05	998/3055/8605/8395/5321/5880/10095/57180/274/7409/2209/5580/255189/3635/65108/2214/7454/56848/8611/2213/5337/273/55616/6198/8503/10810/10451/2212/5295/50807/5578/653361/7410/10092/2215/6850/1073/5579/5581/8398/4067/4082/9846/5291/5594/5595/208/3984/10094/8936/10096/10000/5290/5338/5894/10097/8612/207/8394/4651/8853/8613/10109/3636/382/5293/6199/3985/23396/10093/10552/85477/1785/5788/1399/653857/5…	88
Genetic Information Processing	Transcription	hsa03020	RNA polymerase	34/6303	34/8847	1	1.40362	3.71138	9.60272e-06	6.56826e-05	3.05265e-05	548644/55703/5431/25885/171568/11128/5441/10623/246721/5434/10849/84265/84172/10621/51728/5437/661/9533/5430/27297/5439/55718/30834/5435/5432/5438/221830/10622/64425/5433/5440/5436/51082/81488	34
Human Diseases	Cardiovascular disease	hsa05418	Fluid shear stress and atherosclerosis	122/6303	141/8847	0.865248	1.21448	4.04083	1.24043e-05	8.3182e-05	3.86595e-05	1906/4208/4313/3383/4318/5327/858/857/7422/6382/1843/3791/5880/445/2949/2947/4846/810/5175/4257/119391/5590/4205/3320/4258/3162/5155/3551/5599/5602/90/7850/9181/4688/8503/7295/658/7157/5295/653361/7412/5598/5881/1003/5154/801/2938/2939/5291/7132/60/9817/2953/25828/208/51588/657/5608/59341/1432/10000/5290/6385/10365/653689/2944/1514/3685/207/4259/5603/8878/5563/2948/6383/5293/1728/6612/6300/6714/4…	122
Metabolism	Global and overview maps	hsa01232	Nucleotide metabolism	77/6303	85/8847	0.905882	1.27151	3.959	1.26635e-05	8.32867e-05	3.87082e-05	151531/1890/2766/50808/5169/7498/205/956/6241/957/377841/5167/51292/203/84618/9615/83549/129607/4907/122481/7371/132/3251/6240/124583/10201/7298/144811/122622/4860/204/50484/22978/102157402/4832/3614/51020/271/51251/1854/272/1633/978/7083/8623/1503/131870/56953/4830/158/159/56474/954/51816/4833/1716/30833/3704/1635/84284/953/115024/29922/2987/221264/51727/8833/158067/7084/1841/79077/7378/100/9583…	77
Metabolism	Amino acid metabolism	hsa00280	Valine, leucine and isoleucine degradation	46/6303	48/8847	0.958333	1.34513	3.7738	1.68064e-05	0.000108449	5.04024e-05	30/586/3028/38/594/5019/259307/217/64902/5096/34/4329/1892/3712/64087/219/316/3033/54511/27034/18/36/26275/224/56922/1738/587/11112/3157/1962/3155/39/35/84693/1629/223/4594/549/501/10449/5095/65985/3158/3032/3030/197322	46
Human Diseases	Infectious disease: bacterial	hsa05100	Bacterial invasion of epithelial cells	71/6303	78/8847	0.910256	1.27765	3.87669	1.83362e-05	0.000114116	5.30366e-05	998/858/857/867/10095/57180/53358/3678/391/26052/999/9564/4233/8976/1759/26084/2335/10459/8503/1213/5295/9844/10092/1731/3059/399694/7414/5291/63916/79658/60/2017/5829/79767/2549/10094/8936/10096/5290/1211/23157/10097/10109/23176/5293/1212/10801/6714/10093/10552/1495/387/1785/1399/653857/25759/5879/81873/55752/3688/1793/10163/6464/3611/1398/1499/4735/5747/29119/71/23607	71
Human Diseases	Neurodegenerative disease	hsa05010	Alzheimer disease	314/6303	391/8847	0.803069	1.1272	4.04937	1.83521e-05	0.000114116	5.30366e-05	292/4843/3028/5743/50507/2906/10105/10297/10376/348/84701/7280/347733/5330/283375/55630/5331/775/8324/7846/4723/3800/1139/8851/810/79861/23236/2903/56901/8660/487/4311/4541/4513/4519/4536/4540/4512/4538/4508/4514/4539/4509/1856/7384/4719/55334/55062/489/4842/4708/513/4713/7494/5693/5332/7976/3551/147700/1855/5599/5602/55626/4728/5715/506/7922/7474/374291/515/6390/8503/4702/317/5533/4035/4694/3831…	314
Human Diseases	Cancer: overview	hsa05231	Choline metabolism in cancer	88/6303	99/8847	0.888889	1.24766	3.90038	2.00776e-05	0.000121776	5.65963e-05	1606/9468/8605/8395/5321/5880/5156/6581/8526/9162/255189/80310/80736/7454/8611/5337/8527/5155/160851/7249/5599/6198/5602/56994/8503/10434/10810/1950/56034/5295/1956/5578/5579/5881/1978/6583/5154/5291/5594/6655/5595/208/8936/6582/5159/6654/10000/5290/56261/5605/5338/5894/1607/5170/8612/207/8394/8525/8613/7248/5293/6580/6199/2885/23396/4893/5601/1608/23446/1120/3091/6009/1119/5335/57153/3845/5879/1…	88
Human Diseases	Infectious disease: bacterial	hsa05130	Pathogenic Escherichia coli infection	170/6303	203/8847	0.837438	1.17544	3.9803	2.03947e-05	0.000121776	5.65963e-05	26999/9170/998/5063/29108/24146/10686/3071/10376/10095/4629/57180/64005/7099/7280/347733/834/4542/9073/114548/149461/9075/7846/79861/7122/137075/9138/25/27128/10454/3551/8797/79784/8976/5599/9368/5602/7456/9181/644150/4430/9826/10810/4628/9071/7009/2212/4643/257397/10092/9076/54205/84617/3059/10383/1364/203068/837/4644/100506658/4641/4671/9265/2534/355/578/10061/10787/7132/8440/60/2017/581/7430/5…	170
Environmental Information Processing	Signal transduction	hsa04668	TNF signaling pathway	104/6303	119/8847	0.87395	1.22669	3.91867	2.08787e-05	0.000121776	5.65963e-05	6376/330/84699/5743/1906/2920/3383/9252/4318/6364/8809/79651/7424/3600/64127/197259/3627/6352/9020/7185/7188/10454/182/331/3551/5599/1326/5602/8503/7128/3659/3976/153090/148327/5295/6868/4323/90993/257397/7412/1435/843/355/5291/7132/83737/1540/5594/4792/8717/5595/208/10488/5608/1432/10000/5290/83786/7187/207/9586/5603/9530/8986/836/8772/3726/5293/1051/64764/6300/4217/1147/1388/192111/8517/8837/64…	104
Human Diseases	Endocrine and metabolic disease	hsa04931	Insulin resistance	96/6303	109/8847	0.880734	1.23621	3.90571	2.10081e-05	0.000121776	5.65963e-05	84699/27330/5106/57761/10891/6513/5507/5105/9945/2538/948/11001/11000/133522/6514/5580/4846/6517/8660/90673/51085/5588/5590/6720/5836/3551/5599/6198/5602/8503/5792/148327/5295/8473/2308/90993/5579/10999/3667/3643/5581/79660/5465/10062/5291/7132/6196/32/10998/4792/5834/208/51422/10488/5564/10000/6195/5524/5290/7376/5565/5509/183/9882/5170/207/9586/5563/6774/5293/5499/6199/22877/6197/64764/5770/267…	96
Human Diseases	Cancer: specific types	hsa05212	Pancreatic cancer	70/6303	77/8847	0.909091	1.27602	3.82885	2.3578e-05	0.000134395	6.24611e-05	998/7040/595/7422/7043/5880/10912/1643/1029/7039/1870/5337/3551/5599/6198/5602/6772/1647/8503/1026/9459/1950/5925/7157/5295/1956/3716/4088/5881/598/10928/578/5291/581/5594/5595/208/10000/5290/51426/5338/5894/842/1019/2064/207/673/6774/5293/6199/1147/8517/572/5898/5601/369/4616/1021/7046/4790/1871/3845/5879/4089/5899/7048/5604/5970/4087/2475	70
Cellular Processes	Cellular community - eukaryotes	hsa04530	Tight junction	144/6303	170/8847	0.847059	1.18895	3.91532	2.58787e-05	0.000144157	6.69981e-05	998/54566/24146/8777/595/10686/10376/10095/4629/57180/5872/153562/9073/5521/51735/861/149461/9075/7846/11346/79861/7122/137075/7454/23327/8531/5590/87/64398/3993/58538/4214/50855/79784/5518/5599/9368/5602/4633/9181/57826/84612/8189/84952/92359/10207/4628/9071/5962/91862/1740/9223/776/10092/9076/154810/5581/55844/84552/3059/1364/100506658/1080/5566/60/1739/2017/7430/4637/4627/7082/5516/27134/51422…	144
Human Diseases	Infectious disease: bacterial	hsa05120	Epithelial cell signaling in Helicobacter pylori infection	65/6303	71/8847	0.915493	1.285	3.79505	2.61337e-05	0.000144157	6.69981e-05	535/998/2920/50617/525/245972/127124/155066/90423/6352/9020/51606/51382/3551/4233/10392/5599/28964/5602/10312/533/1956/526/6868/9114/527/534/4067/537/4792/1445/7082/1432/1839/8992/523/9296/529/9550/102/528/5603/836/23545/6300/6714/1147/8517/5601/6416/4790/5335/5879/245973/5058/58494/50848/2919/83700/3576/5970/3725/5781/5600/5336	65
Metabolism	Glycan biosynthesis and metabolism	hsa00510	N-Glycan biosynthesis	50/6303	53/8847	0.943396	1.32417	3.72565	2.69249e-05	0.000146164	6.79308e-05	57134/84920/25834/4121/7841/8704/85365/79053/1798/54344/440138/56052/2530/11320/6480/2683/29929/23193/84061/7991/29880/4248/1603/4245/746/4249/8703/6184/57171/199857/22845/144245/11253/10905/8813/79796/79868/4124/6185/79644/3703/8818/11282/201595/4247/79087/4122/58505/10195/1650	50
Human Diseases	Cancer: specific types	hsa05214	Glioma	69/6303	76/8847	0.907895	1.27434	3.78055	3.02819e-05	0.000161819	7.52068e-05	57172/3479/595/10912/1643/5156/1029/53358/7039/810/57118/1870/816/5155/1647/8503/1026/4193/1950/5925/7157/5295/1956/818/5578/5579/399694/5154/801/578/5291/581/5594/6655/5595/208/5159/6654/10000/5290/51426/5605/5894/8536/1019/3480/207/673/5293/2885/4893/369/4616/1021/1871/5335/91860/25759/3845/805/817/814/808/6464/5604/5728/3265/5336/2475	69
Organismal Systems	Endocrine system	hsa04919	Thyroid hormone signaling pathway	106/6303	122/8847	0.868852	1.21954	3.84319	3.10977e-05	0.000163622	7.60446e-05	5214/595/117247/6513/5208/480/4609/5330/9611/5331/7068/1827/23236/5333/487/4855/1733/9862/9440/489/6548/2099/5332/7249/9969/6772/84812/8503/482/4193/486/7157/5295/6567/4851/2308/5213/5578/476/5579/9968/6256/5350/5291/5566/4854/60/5594/5595/208/8850/10000/5290/23389/8202/7067/5605/5894/842/4853/9882/51196/3685/10499/5170/5211/207/481/9442/113026/90390/5293/10231/488/10025/9282/3066/6714/6257/4893/…	106
Human Diseases	Infectious disease: viral	hsa05170	Human immunodeficiency virus 1 infection	177/6303	213/8847	0.830986	1.16639	3.86892	3.53926e-05	0.000183398	8.52357e-05	5063/2775/25939/2784/7852/5880/200316/10053/4772/7099/56924/106821730/917/1234/2785/115004/2793/2786/6890/810/8905/6891/3135/3134/494551/3106/60489/27350/920/10681/7188/2767/10454/4773/3551/1174/5599/6198/5602/2771/59345/8503/5533/2791/2792/684/10298/7097/5295/1111/3708/130340/5578/1073/8945/8065/5579/567/5881/598/54205/55970/340061/54331/801/3107/3133/3105/6892/355/578/5291/8454/7132/4775/23291/…	177
Environmental Information Processing	Signal transduction	hsa04012	ErbB signaling pathway	77/6303	86/8847	0.895349	1.25673	3.76559	3.64523e-05	0.00018607	8.64776e-05	5063/867/4609/56924/106821730/53358/7039/685/2066/816/25/5599/6198/5602/868/8503/1026/10298/1950/27/5295/1956/818/5578/3084/5579/399694/1978/5291/8440/5594/6655/5595/208/2549/1839/6654/10000/5290/6776/2002/5605/5894/2064/207/673/4690/145957/5293/6777/6199/2885/6714/4893/572/5601/2065/6416/5609/369/2932/1399/1027/5335/25759/3845/817/5058/6464/1398/5604/5747/3265/3725/5062/5336/2475	77
Human Diseases	Drug resistance: antineoplastic	hsa01524	Platinum drug resistance	68/6303	75/8847	0.906667	1.27261	3.73178	3.88439e-05	0.000192531	8.94803e-05	330/1244/332/7153/2949/2947/1029/5429/4257/672/119391/4258/4436/331/27113/4437/8503/317/540/1026/4193/1317/7157/5295/598/54205/2938/2939/5980/355/578/5291/581/2953/5594/5595/208/10000/5290/842/653689/2944/5170/2064/207/4259/472/836/538/8772/2948/5293/4217/572/2067/637/841/4292/7155/2950/329/2956/7507/5366/9446/2941/596/2946	68
Cellular Processes	Cell growth and death	hsa04115	p53 signaling pathway	68/6303	75/8847	0.906667	1.27261	3.73178	3.88439e-05	0.000192531	8.94803e-05	3479/10848/898/595/64065/894/10912/83667/1643/3486/1029/6241/3732/7249/8797/27113/5054/1647/317/1017/1026/4193/7057/7157/64326/143686/9538/1111/25946/8493/598/54205/55367/11200/10572/4194/355/50484/27244/581/896/900/8795/842/1019/472/836/983/637/84883/841/4616/1021/55240/9540/92344/891/901/5366/25898/51246/596/5728/64393/545/9134/2810/6477	68
Metabolism	Global and overview maps	hsa01240	Biosynthesis of cofactors	130/6303	153/8847	0.849673	1.19262	3.78283	4.67115e-05	0.00022313	0.000103702	586/51109/23475/217/25902/4337/9104/3620/2643/29968/219/8836/145226/50808/210/4143/53354/3242/205/249/7364/10243/6470/554235/54600/2729/211/8630/10797/2235/224/790/1738/4522/2937/587/203/7358/2677/8942/10327/51004/80025/129607/55312/122481/493911/93100/6999/8566/23498/4338/79001/4144/2990/10201/27235/10941/387787/6472/125061/122622/7390/27010/1719/57026/54658/9054/204/1352/1355/2730/27430/80347/1…	130
Metabolism	Amino acid metabolism	hsa00310	Lysine degradation	58/6303	63/8847	0.920635	1.29222	3.66371	4.74309e-05	0.00022313	0.000103702	38/6839/84444/2639/2146/51166/217/1743/1892/79709/219/3033/63976/5352/51268/10157/58508/224/2122/1738/8985/1962/7799/39/8424/84787/23067/223/9869/56950/79823/80854/501/6419/55526/387893/10919/5351/9739/2145/7468/55870/54904/8085/85007/29072/55217/123688/9757/55904/3030/51111/4297/83852/79723/64324/79813/64754	58
Genetic Information Processing	Replication and repair	hsa03420	Nucleotide excision repair	58/6303	63/8847	0.920635	1.29222	3.66371	4.74309e-05	0.00022313	0.000103702	10714/1643/5426/548644/5431/5982/5424/3978/5983/2073/2966/728340/1069/7508/57654/5441/246721/4331/5434/2068/2965/2967/5985/6118/5887/1022/2071/5437/5984/1642/57804/2072/5430/404672/5439/2067/5981/1161/5435/9978/5432/5438/6119/5425/56655/6117/5111/902/7507/8451/5433/5440/54107/8450/5436/5886/2074/81488	58
Human Diseases	Infectious disease: bacterial	hsa05110	Vibrio cholerae infection	48/6303	51/8847	0.941176	1.32105	3.61914	4.76273e-05	0.00022313	0.000103702	535/50617/525/245972/127124/155066/90423/51606/3784/55176/11015/51382/10312/533/23480/526/5578/9114/115/527/30001/534/1080/29927/6558/537/5566/60/7082/8992/523/9296/529/9550/109/528/23545/2778/10945/10952/5335/11014/5567/375/245973/9601/71/5336	48
Organismal Systems	Aging	hsa04211	Longevity regulating pathway	80/6303	90/8847	0.888889	1.24766	3.71696	4.83614e-05	0.000223508	0.000103877	3479/84699/108/10891/83667/9365/9370/8660/7249/6198/8503/113/847/9470/7157/148327/5295/143686/2308/90993/115/3667/3643/111/112/1978/10919/5291/9474/5566/27244/581/208/51422/10488/10645/5564/10000/6794/5290/5565/5468/109/3480/207/9586/51094/5563/107/7248/5293/9776/6199/8408/64764/4893/1388/6648/79602/9821/23411/6009/4790/1386/1385/2309/60673/468/5562/3845/57521/5567/1977/814/26060/5970/3265/79813/…	80
Cellular Processes	Transport and catabolism	hsa04148	Efferocytosis	133/6303	157/8847	0.847134	1.18905	3.76191	5.2112e-05	0.000237631	0.000110441	6376/23166/240/54896/23250/5743/7040/26762/6513/1846/5732/4772/948/55576/834/4240/51454/91937/121601/714/1901/5031/203859/713/712/161291/29933/1850/487/140885/114786/5175/100133941/9564/816/56848/489/8578/384/4773/286410/3988/5878/80824/4035/10396/64284/63982/7057/65082/818/6868/9844/1849/1524/7386/8398/5087/6256/2057/961/177/64601/27072/10062/23200/4775/7879/3693/7301/3717/5594/4776/5595/23659/5…	133
Genetic Information Processing	Replication and repair	hsa03410	Base excision repair	42/6303	44/8847	0.954545	1.33982	3.55667	5.56351e-05	0.000250358	0.000116356	10714/4968/5426/8505/10039/55775/5982/5424/3978/54936/4595/5983/5428/252969/2237/4913/5423/4350/5985/54840/6996/5984/27343/57804/11232/3980/5981/11284/7515/7374/328/143/5425/56655/23583/8930/10038/5111/79661/142/54107/3146	42
Environmental Information Processing	Signal transduction	hsa04068	FoxO signaling pathway	114/6303	133/8847	0.857143	1.2031	3.71464	6.06944e-05	0.000269578	0.000125289	3479/5106/7040/595/894/7043/5105/10912/2538/23710/10733/10769/1030/9456/11067/1901/2290/6517/8660/10110/6789/5934/9455/23678/3551/5599/5602/604/1647/8503/847/1017/1026/116986/4193/1950/80854/5295/1956/2308/114907/5896/4088/3575/3667/3643/1263/664/1454/11345/9454/5291/5594/6655/5595/208/51422/5564/1432/6654/10000/6794/5290/5605/10365/5565/5894/3480/5170/207/9140/472/10018/5603/673/5563/6774/5293/2…	114
Metabolism	Amino acid metabolism	hsa00330	Arginine and proline metabolism	47/6303	50/8847	0.94	1.3194	3.56485	6.32396e-05	0.000277281	0.000128869	4843/54498/1158/1610/217/79814/5033/1160/219/112483/84735/8659/4846/2628/1159/548596/112817/58510/5832/4942/224/384/4842/65263/2806/112849/223/283208/501/1152/4128/51056/26/4129/5625/6611/4953/6723/2805/2593/55748/113451/5831/8974/262/6303/29920	47
Metabolism	Nucleotide metabolism	hsa00230	Purine metabolism	110/6303	128/8847	0.859375	1.20623	3.6993	6.41478e-05	0.000277703	0.000129065	5141/108/10846/5136/50940/3000/5145/2766/55811/50808/5140/5169/7498/4882/205/956/4881/6241/5138/957/377841/2272/5167/5151/51292/5634/203/8622/84618/9615/113/5153/4907/122481/58497/132/115/2982/3251/6240/53343/124583/10201/111/112/5198/144811/374659/122622/4860/204/50484/2983/2984/22978/102157402/4832/3614/51020/271/5471/272/109/8654/9061/5631/2977/5137/1633/5147/5152/107/55276/131870/9060/56953/4…	110
Genetic Information Processing	Folding, sorting and degradation	hsa03018	RNA degradation	70/6303	78/8847	0.897436	1.25966	3.62544	6.94444e-05	0.000296875	0.000137975	23644/5214/2027/2026/132430/2023/56915/8761/28960/5393/25804/5073/3329/84186/5213/27258/27257/10766/57819/23517/23016/4850/51010/1656/11044/3313/54464/11340/23019/51690/694/9924/10200/87178/10140/5211/9337/219988/51013/5394/80153/25904/10438/131870/55802/26986/22894/4849/22803/23658/4848/57472/64282/51691/23404/246175/80349/9125/196513/255967/10950/7832/11157/115752/167227/170506/9652/29883/6499/…	70
Human Diseases	Infectious disease: viral	hsa05161	Hepatitis B	137/6303	163/8847	0.840491	1.17973	3.64533	9.03168e-05	0.000381338	0.00017723	84699/332/4318/898/7040/3718/7043/4772/1643/7099/4609/890/7098/3665/353376/1870/4214/10454/4773/3551/7297/5599/5602/64135/6772/8503/317/1017/1026/7097/6775/5925/7157/3339/148327/5295/5578/90993/3716/5579/6778/4088/54205/843/355/5291/537/4775/7419/581/3717/5594/6655/4792/4776/5595/208/10488/5608/1432/6654/10000/2185/5290/1959/3661/6776/2002/5605/148022/7187/5894/842/3454/207/9586/114609/5603/673/8…	137
Organismal Systems	Endocrine system	hsa04926	Relaxin signaling pathway	111/6303	130/8847	0.853846	1.19847	3.58822	0.000108017	0.000450511	0.000209379	4843/2769/84699/108/1906/1286/4313/2775/4318/7040/2784/7422/5330/53358/5331/7424/2785/1278/4846/2793/2786/1281/23236/1287/5590/10681/4842/5332/5599/5602/2771/59345/8503/113/2791/2792/409/148327/5295/1956/5578/90993/115/1285/55970/111/112/399694/54331/5291/5566/5594/6655/4792/5595/208/10488/1432/6654/10000/5290/5605/2770/5894/1284/408/109/207/9586/5603/107/5293/2885/64764/1282/6300/6714/1288/4893/…	111
Organismal Systems	Endocrine system	hsa04928	Parathyroid hormone synthesis, secretion and action	99/6303	115/8847	0.86087	1.20833	3.53945	0.000128607	0.000529924	0.000246286	1591/84699/5141/6559/108/4208/5744/1594/7421/8074/65266/6569/9365/5330/5331/4325/5745/50964/23236/142680/9935/846/65125/4205/5337/9138/2767/5332/9368/2771/113/1026/860/10893/9826/409/148327/1956/3708/5578/4323/90993/115/4041/5579/9943/111/112/6256/27347/5566/2260/5594/5595/4324/10488/1839/1958/3709/2770/5338/5894/8521/408/109/9586/4929/2776/673/10568/107/11214/64764/65267/6257/1388/2773/387/4040/…	99
Environmental Information Processing	Signal transduction	hsa04015	Rap1 signaling pathway	174/6303	212/8847	0.820755	1.15203	3.52648	0.000162809	0.000662864	0.000308072	3479/3082/2324/9170/5217/998/5909/54518/108/2533/2775/11069/285/1943/2254/2321/7422/2246/57568/8074/5228/64411/9002/3791/5880/9732/5156/5330/2250/7409/5331/7424/284/8817/51735/3689/3684/80310/83660/810/1436/23236/2903/1946/83593/889/999/3937/9564/2263/5590/2261/10235/2255/10411/260425/5155/5332/50855/25865/4233/2771/8503/113/84612/3397/10451/4803/9771/7057/1950/2252/56034/5295/1956/9223/25780/557…	174
Human Diseases	Cardiovascular disease	hsa05417	Lipid and atherosclerosis	177/6303	216/8847	0.819444	1.15019	3.51735	0.000169889	0.000683553	0.000317687	5452/998/2920/3383/4689/4318/29108/335/3306/3949/4772/1573/948/7099/25833/834/5330/7409/5331/23643/9619/114548/4846/810/23236/3665/1555/353376/6352/6349/414062/6348/816/9138/3320/338/7494/10454/958/4773/5332/3551/8797/5599/5602/3312/4688/8503/317/5533/10451/7097/1559/1558/7157/5451/3329/5295/818/3708/5578/653361/7410/7412/1536/929/598/9451/54205/3310/4973/2081/6256/30001/801/177/3304/3303/4067/35…	177
Metabolism	Nucleotide metabolism	hsa00240	Pyrimidine metabolism	53/6303	58/8847	0.913793	1.28262	3.39883	0.000173863	0.000691408	0.000321338	151531/1890/1807/5169/956/6241/957/377841/5167/790/51733/84618/83549/129607/4907/7371/6240/124583/10201/7298/50484/22978/4832/51020/51251/1854/1633/978/7083/8623/1503/56953/4830/56474/1723/4833/7372/30833/1635/953/115024/29922/221264/51727/318/7084/1841/79077/7378/1806/9583/955/54963	53
Human Diseases	Drug resistance: antineoplastic	hsa01522	Endocrine resistance	86/6303	99/8847	0.868687	1.2193	3.45381	0.000178508	0.000701722	0.000326131	3479/8647/108/4313/4318/595/54567/9611/1029/53358/3714/28514/4855/1870/2099/182/5599/6198/5602/8503/113/1026/4193/5925/7157/5295/1956/4851/115/111/112/399694/5291/5566/4854/581/5594/6655/5595/208/1432/1839/6654/10000/5290/1031/8202/5605/5894/4853/1019/109/3480/2064/207/10498/5603/673/107/2852/5293/6199/2885/6300/6714/4893/572/5601/369/2778/1027/1871/5469/25759/3845/5567/6464/5604/5747/2353/596/32…	86
Environmental Information Processing	Signal transduction	hsa04152	AMPK signaling pathway	104/6303	122/8847	0.852459	1.19653	3.44038	0.000203962	0.000792672	0.000368401	3479/84699/5214/55437/6319/5106/3172/29904/10891/595/5210/5208/5105/2538/948/890/5521/2203/5209/9370/6517/8660/23216/6720/3991/7249/5518/6198/8503/148327/5295/2308/5213/90993/3667/2194/3643/55844/1978/1080/5291/5525/1994/32/5516/208/51422/10488/10645/5564/3156/3953/10000/6794/51552/5290/5565/5468/51719/3480/5170/5211/207/79966/9586/5529/51094/5563/7248/28227/1938/5293/6199/8408/64764/9230/31/7960…	104
Cellular Processes	Cell growth and death	hsa04110	Cell cycle	132/6303	158/8847	0.835443	1.17264	3.44651	0.00021344	0.000820185	0.000381188	9319/898/7040/595/894/7043/7533/1028/10912/9700/4609/57082/890/113130/1030/1029/993/27085/9212/494551/1870/8243/4175/8556/5933/10403/8555/51433/25/8317/5934/5518/26271/4172/7029/10459/1647/1017/1026/25847/23383/1875/4193/5925/90381/7157/55869/1111/4085/4088/11200/7027/5591/10926/29945/8454/5525/4171/8697/4174/994/5516/4173/9126/7531/896/6500/4999/5000/1031/9587/1022/1019/472/64682/5529/10393/5001…	132
Human Diseases	Neurodegenerative disease	hsa05017	Spinocerebellar ataxia	121/6303	144/8847	0.840278	1.17943	3.41686	0.000236452	0.000898519	0.000417594	292/2906/10105/5330/7222/773/5331/2890/23236/2903/6261/487/4800/23369/55062/489/7494/5693/5332/2259/5599/5602/55626/5715/8503/2892/5295/3708/291/5578/115209/9861/5579/3752/54205/10524/6712/2081/30849/5704/9519/5291/4287/55102/6095/5289/7419/5705/5684/5700/5688/208/5709/5717/6908/10213/116444/10000/5290/3709/22863/3748/9698/2959/10939/207/5694/5686/7436/90550/2776/26100/5692/7417/3516/11273/293/52…	121
Environmental Information Processing	Signal transduction	hsa04330	Notch signaling pathway	56/6303	62/8847	0.903226	1.26778	3.33041	0.00025184	0.000946476	0.000439883	4242/79816/9253/54567/23462/3714/441478/28514/4855/1856/7089/182/7091/1855/23220/23493/9541/7090/4851/6868/23385/151636/5986/9612/7088/4854/83737/5663/113878/22938/8850/3280/8650/4853/83464/1487/1857/3516/196403/3066/342371/1387/23013/2033/3955/2648/3065/51107/6310/1840/9794/26508/1488/84441/55534/55851	56
Human Diseases	Infectious disease: viral	hsa05167	Kaposi sarcoma-associated herpesvirus infection	161/6303	196/8847	0.821429	1.15297	3.40874	0.000261783	0.000973149	0.000452279	5743/2920/3383/285/3055/5294/595/2784/7422/942/57580/718/4772/4609/23533/3455/1827/1234/2785/7098/2793/2786/810/3665/3135/3134/10379/3106/146850/1870/10681/5155/4773/84557/3551/7297/5599/5602/9976/59345/6772/8503/5533/1026/2791/2792/51176/5925/7157/5295/7316/3708/83439/3716/1230/6850/7314/54205/55970/54331/801/4277/3107/3133/3105/4067/355/578/5291/5610/7132/4775/5289/6932/581/3717/5594/4792/4776/…	161
Human Diseases	Cancer: overview	hsa05205	Proteoglycans in cancer	167/6303	204/8847	0.818627	1.14904	3.38979	0.000284941	0.00104785	0.000486996	1634/3479/3082/286/998/4313/7023/4318/7040/858/857/7448/595/867/79923/7422/6382/3791/7099/4609/4060/7409/287/2719/8324/3678/3673/1278/2066/816/9138/6548/2099/7078/7976/4233/6198/7474/2335/8503/1026/6608/3236/22800/10451/7482/4193/7097/5962/7057/8826/7157/3339/5295/1956/818/3708/5578/8321/7410/5579/8325/3059/2316/355/960/5291/4659/5566/60/4660/2260/3693/2017/5829/7430/5594/6655/5595/208/2549/5777/…	167
Metabolism	Carbohydrate metabolism	hsa00520	Amino sugar and nucleotide sugar metabolism	46/6303	50/8847	0.92	1.29133	3.25153	0.000321152	0.00116845	0.000543046	5973/9945/3099/51700/140838/64841/2584/7358/10007/80896/80201/3098/2585/197258/10020/51005/91373/3073/606495/1727/5372/7264/2762/80146/2582/55577/51706/55276/4351/2673/5238/3074/51167/123956252/5236/54187/2821/55907/6675/5373/29926/132789/7360/29925/2592/8790	46
Metabolism	Carbohydrate metabolism	hsa00630	Glyoxylate and dicarboxylate metabolism	30/6303	31/8847	0.967742	1.35834	3.14578	0.000361988	0.00128958	0.000599344	38/54363/5096/51179/55902/9380/275/132158/189/6470/112817/4190/1431/1738/50/39/847/48/84693/2752/2653/4594/4191/84532/5095/2731/6472/125061/283871/81888	30
Genetic Information Processing	Folding, sorting and degradation	hsa03060	Protein export	30/6303	31/8847	0.967742	1.35834	3.14578	0.000361988	0.00128958	0.000599344	7095/55176/6729/23480/6728/83943/3309/29927/8266/6449/28972/6727/6726/196294/5018/6730/29100/439/51608/11231/10952/9789/60559/23478/58477/90701/6731/7485/6734/7917	30
Metabolism	Global and overview maps	hsa01250	Biosynthesis of nucleotide sugars	35/6303	37/8847	0.945946	1.32775	3.14441	0.000434421	0.00151604	0.000704592	55586/9945/3099/140838/64841/2584/7358/80201/3098/2585/197258/10020/91373/5372/7264/2762/80146/2582/55577/55276/4351/2673/5238/5236/23483/54187/2821/55907/6675/5373/29926/7360/29925/2592/8790	35
Human Diseases	Cancer: specific types	hsa05216	Thyroid cancer	35/6303	37/8847	0.945946	1.32775	3.14441	0.000434421	0.00151604	0.000704592	595/10912/1643/4609/999/1647/1026/7849/51176/7157/83439/6256/578/7175/6932/581/5594/5595/8030/51426/5605/5468/7170/673/5979/6257/4893/4616/10342/3845/6934/1499/5604/3265/8031	35
Metabolism	Lipid metabolism	hsa00071	Fatty acid degradation	40/6303	43/8847	0.930233	1.30569	3.16275	0.000444351	0.00153503	0.000713418	30/38/2639/217/34/1892/219/3033/23305/130/124/36/125/127/10455/126/2182/224/8310/1962/39/35/2181/81616/223/1376/51/501/10449/1632/51703/128/37/33/3032/2180/113612/3030/23205/1374	40
Environmental Information Processing	Signal transduction	hsa04371	Apelin signaling pathway	117/6303	140/8847	0.835714	1.17302	3.24805	0.000471195	0.00161149	0.000748953	4843/108/4208/5327/5294/10891/595/2784/6543/1490/187/5330/91807/23533/55811/5331/5140/4634/2785/4846/2793/2786/8862/810/23236/6261/6262/100506013/146850/999/56848/4205/10681/3991/4842/6548/5332/182/84557/5054/6198/4633/2771/59345/6696/113/2791/2792/22800/185/340156/3708/115/4088/5581/55970/111/112/54331/30849/801/5566/4854/5289/5594/5595/208/51422/7019/10014/5564/10000/1958/3709/5605/10365/2770/5…	117
Metabolism	Carbohydrate metabolism	hsa00020	Citrate cycle (TCA cycle)	29/6303	30/8847	0.966667	1.35683	3.08142	0.000493515	0.00167111	0.000776663	5106/1743/5105/3417/8802/8801/5091/55753/4190/1431/3421/1738/2271/50/4967/6390/48/47/5160/8803/6391/4191/1737/5162/3418/6392/3420/3419/6389	29
Organismal Systems	Immune system	hsa04670	Leukocyte transendothelial migration	98/6303	116/8847	0.844828	1.18581	3.17078	0.000618588	0.00207409	0.00096395	998/4313/3383/11069/4689/4318/24146/6387/3702/10686/7852/5880/7409/90952/7070/9073/3689/149461/9075/399/3684/7122/137075/5175/83593/9564/87/10411/83692/4633/2771/4688/8503/10451/9071/5295/5578/653361/7410/7412/9076/1536/5579/1003/1364/100506658/1500/6494/3683/7414/5291/60/5829/7430/394/1432/3676/5906/2185/5290/2770/5603/9069/5293/53842/1366/6300/4636/4267/1495/1535/2773/387/6093/10398/10627/10391…	98
Metabolism	Carbohydrate metabolism	hsa00620	Pyruvate metabolism	43/6303	47/8847	0.914894	1.28416	3.0744	0.000701969	0.00230861	0.00107294	38/5106/217/3945/5105/55902/3939/9380/219/5313/197257/134526/130/5091/124/125/127/126/4190/3029/4199/5315/224/1738/2271/10327/39/5160/223/4191/1737/10873/84532/501/3948/5162/128/32/4200/97/98/31/2739	43
Human Diseases	Cancer: specific types	hsa05221	Acute myeloid leukemia	60/6303	68/8847	0.882353	1.23849	3.1073	0.000702033	0.00230861	0.00107294	6688/862/595/4609/597/890/2209/861/3684/1436/3551/6198/8503/8864/51176/5295/83439/3815/929/3728/1978/1050/5291/6932/5594/6655/5595/208/7704/6654/10000/5290/6776/5605/5894/5292/1848/207/673/6774/5293/6777/6199/2885/4893/1147/8517/572/369/11040/4790/5467/5914/3845/5371/6934/5604/5970/3265/2475	60
Human Diseases	Cancer: specific types	hsa05219	Bladder cancer	38/6303	41/8847	0.926829	1.30091	3.03972	0.00076573	0.00249409	0.00115915	1890/4313/9252/4318/595/7422/4609/1029/1870/999/2261/1026/4193/7057/1950/5925/7157/1956/23604/5594/5595/1839/5605/5894/1019/2064/673/1613/6714/4893/11186/369/1871/3845/5604/3576/3265/1612	38
Metabolism	Metabolism of cofactors and vitamins	hsa00770	Pantothenate and CoA biosynthesis	21/6303	21/8847	1	1.40362	2.91465	0.000800955	0.00258421	0.00120104	586/217/8876/219/1807/53354/5169/5167/224/51733/587/80025/80347/79646/79717/60490/51380/339896/60496/8875/1806	21
Organismal Systems	Nervous system	hsa04728	Dopaminergic synapse	110/6303	132/8847	0.833333	1.16968	3.09154	0.00086058	0.00275064	0.00127838	84699/2775/2784/3762/84152/1644/5330/773/6531/774/5331/775/2893/2890/5521/2785/2793/2786/3800/810/23236/2903/816/10681/5332/5518/5599/5602/2771/59345/5533/2892/2791/2792/409/148327/818/3708/5578/776/90993/6571/5579/3799/55970/111/55844/54331/4128/801/5525/4129/5566/1312/5516/208/2931/10488/5532/1432/10000/3709/2770/408/207/9586/5529/2776/5603/28227/5499/64764/6300/1388/220074/5601/2773/5526/5523/…	110
Environmental Information Processing	Signal transduction	hsa04064	NF-kappa B signaling pathway	89/6303	105/8847	0.847619	1.18973	3.07837	0.000873101	0.00276482	0.00128497	695/330/5743/2920/3383/10673/10848/6387/10912/60401/10913/7099/597/23643/115650/3932/84433/353376/6351/9560/388372/9020/7185/5588/4791/7188/10454/958/331/3551/5971/1647/7128/6366/257397/1896/7412/6850/5579/929/598/10892/55367/4067/7132/1540/29760/29775/4792/8717/7329/51588/5328/148022/7187/8915/472/114609/6363/3654/51135/1460/1147/8517/8837/23118/1459/23085/4616/1457/4790/329/4055/3554/7706/5335/…	89
Environmental Information Processing	Signal transduction	hsa04066	HIF-1 signaling pathway	92/6303	109/8847	0.844037	1.1847	3.05403	0.000965023	0.00302787	0.00140723	4843/3479/5214/1906/7018/285/2321/2027/230/2026/3945/7422/6513/112399/3939/7099/229/5163/284/3099/4846/5209/816/2023/8569/2872/3162/7076/5054/6198/8503/1026/5160/9470/1950/5295/1956/818/226/5213/5578/80201/3098/3460/3570/1536/5579/3948/5162/3643/1978/5291/7037/5594/5230/5595/208/8453/2597/10000/5290/5605/3480/2064/5211/207/405/6774/5293/6199/1387/3459/9978/2033/3091/6923/4790/1027/4055/7010/5335/…	92
Cellular Processes	Transport and catabolism	hsa04145	Phagosome	129/6303	157/8847	0.821656	1.15329	3.05031	0.00102692	0.0031928	0.00148388	9902/535/4481/949/30835/4689/11151/50617/525/78989/10376/718/948/7099/7280/347733/245972/2209/127124/3689/3678/1520/3673/7846/6890/7059/3684/155066/64581/79861/3119/3916/3117/2214/3111/3108/6891/3122/3135/3134/3115/3113/3106/3118/3109/90423/3920/51606/55176/2213/4842/51382/5878/10312/4688/533/23480/7097/7057/2212/526/653361/1780/715/9114/2215/1536/929/4973/84617/527/10383/3123/203068/3127/3107/31…	129
Human Diseases	Cancer: overview	hsa05235	PD-L1 expression and PD-1 checkpoint pathway in cancer	77/6303	90/8847	0.855556	1.20087	3.01476	0.00108677	0.00334843	0.00155621	4772/7099/10538/917/238/3932/353376/920/5588/4773/3551/6198/6772/8503/5533/55509/7097/1950/5295/4794/1956/3460/3716/5291/4775/3717/5594/4792/5595/208/5532/5608/5777/1432/10000/5290/5605/148022/5894/207/114609/5603/6774/5293/6199/6300/916/4215/1460/4893/1147/8517/3459/5606/1459/3091/1457/4793/4790/5335/3845/5530/27436/116071/5604/2353/5728/10125/4615/5970/3265/7189/3725/5781/5600/2475/5534	77
Organismal Systems	Immune system	hsa04611	Platelet activation	105/6303	126/8847	0.833333	1.16968	3.01942	0.00112263	0.00340567	0.00158281	6915/695/6916/54518/108/5742/8605/5294/7450/5321/9002/5330/91807/23533/5331/2207/11093/3673/1278/4846/1281/255189/2266/2243/83660/23236/146850/3937/5590/10235/9138/5332/2771/8503/113/2212/5295/340156/83706/3708/115/2982/6850/5028/2244/111/112/4067/2534/5291/4659/2983/5566/60/5594/5595/208/1432/5906/10000/5290/3709/2770/109/207/2977/2776/5603/5739/107/5293/5499/6300/6714/2773/4638/387/6093/2778/87…	105
Metabolism	Metabolism of cofactors and vitamins	hsa00670	One carbon pool by folate	20/6303	20/8847	1	1.40362	2.84424	0.00112526	0.00340567	0.00158281	25902/160428/10840/275/10841/6470/10797/4522/10588/7298/6472/1719/100528021/123263/4548/4524/200895/471/2618/441024	20
Environmental Information Processing	Signal transduction	hsa04350	TGF-beta signaling pathway	91/6303	108/8847	0.842593	1.18268	3.00646	0.00115462	0.00346386	0.00160986	1634/7018/655/7040/7036/7043/4093/3624/4609/83729/9611/2014/1030/392255/3625/26585/64388/56963/3077/4052/5933/8646/5518/6198/653/90/3399/60436/650/3397/1875/10468/91/2615/7057/658/654/9372/4088/79875/7027/57154/8454/4756/7037/5594/4092/5595/5516/657/6500/151449/6497/4681/100532736/285704/6199/7050/9241/3066/659/1874/1387/9765/387/6093/25805/9978/2033/7046/64750/5515/4090/93/3398/3065/656/92/2331/…	91
Metabolism	Global and overview maps	hsa01230	Biosynthesis of amino acids	65/6303	75/8847	0.866667	1.21647	2.96322	0.00128223	0.00381323	0.00177223	586/5214/26227/2027/230/2026/1491/435/445/29968/10993/229/3417/113675/5313/4143/875/102724560/162417/5224/84706/2875/5053/5091/6470/387712/95/1373/5832/1431/5315/3421/2023/384/50/5634/65263/587/48/2806/2752/5723/226/5213/4144/6888/3418/6472/441531/27430/3420/5230/2597/7167/4548/2805/5211/5631/3419/5223/5831/6120/29920/22934/7086	65
Genetic Information Processing	Replication and repair	hsa03460	Fanconi anemia pathway	49/6303	55/8847	0.890909	1.2505	2.93309	0.00134676	0.00397061	0.00184537	2178/91442/83990/55215/2177/5429/2175/641/672/29089/8940/146956/7398/378708/7156/80010/57697/22909/100526739/5980/5889/3280/57599/55120/6118/51426/548593/130134321/2176/201254/80198/2072/79008/80233/2189/2067/4292/79728/9894/11201/6119/5395/6117/51455/84126/545/116028/2188/197342	49
Genetic Information Processing	Folding, sorting and degradation	hsa04130	SNARE interactions in vesicular transport	31/6303	33/8847	0.939394	1.31855	2.8856	0.00136656	0.00399455	0.0018565	112755/10490/6810/8676/6809/10791/8417/10652/9570/2054/662/8674/6845/10228/55014/53407/9482/51272/6844/9341/55850/8773/9342/10282/9527/8673/8675/6843/143187/6811/9554	31
Organismal Systems	Development and regeneration	hsa04380	Osteoclast differentiation	117/6303	142/8847	0.823944	1.1565	2.95915	0.00141904	0.00411282	0.00191147	799/695/7305/6688/54209/4689/54/10859/7040/2354/10288/4772/2209/3455/126014/1436/3932/11006/353514/487/140885/2214/10379/11027/9020/3937/2213/489/4791/10454/4773/3551/5971/7297/5599/5602/6772/4688/8503/5533/2212/5295/3708/653361/3460/3716/2215/6850/1435/8651/11025/102725035/107987425/107987462/2534/9846/5291/7132/2355/1540/29760/5594/4792/5595/208/5532/5608/1432/2274/10000/5290/3709/5468/3454/207…	117
Organismal Systems	Development and regeneration	hsa04360	Axon guidance	149/6303	184/8847	0.809783	1.13662	2.94777	0.00150956	0.00430563	0.00200108	7869/2042/998/59277/10371/5362/5063/54437/57556/1943/655/6387/7852/1948/5880/55558/10505/56924/106821730/7222/7220/9353/57689/137970/5364/9723/56963/1946/9901/57522/6405/816/5590/1808/57715/25/3983/4773/50855/7976/4233/9037/7474/2771/2043/8503/5533/84612/64101/6608/10298/7223/2045/80031/658/5998/5295/818/223117/5578/55740/22854/6259/1073/1942/5881/6091/22885/84552/2242/6586/64218/23380/2534/5291/…	149
Organismal Systems	Excretory system	hsa04962	Vasopressin-regulated water reabsorption	40/6303	44/8847	0.909091	1.27602	2.88891	0.00151075	0.00430563	0.00200108	84699/359/6810/5878/397/148327/90993/1780/115/112/140735/5566/10488/5869/51164/1783/109/51143/9586/64764/9230/79659/1778/6844/4905/1781/2778/8655/8766/10671/1385/51626/396/5567/5868/360/84516/361/10540/1639	40
Environmental Information Processing	Signal transduction	hsa04150	mTOR signaling pathway	129/6303	158/8847	0.816456	1.14599	2.91447	0.00167941	0.00474678	0.0022061	3479/27330/55437/9681/525/79109/83667/64900/79899/127124/8324/64798/6520/54541/220441/90423/1856/51606/57600/51382/7249/7976/3551/1855/6198/7474/8503/7482/10542/9470/5295/526/5578/6396/8321/4041/5579/3667/3643/8325/55615/1978/534/729438/58528/5291/7132/6196/10325/5594/6655/9663/5595/208/2887/8649/10641/523/6654/28956/64121/10000/6195/6794/5290/5605/9296/529/5894/51719/9550/3480/5170/207/51256/107…	129
Cellular Processes	Transport and catabolism	hsa04136	Autophagy - other	30/6303	32/8847	0.9375	1.31589	2.81767	0.00181283	0.00508187	0.00236184	55054/23710/55062/30849/79065/11345/9474/55102/5289/5516/9140/26100/64223/9776/9706/3476/115201/23130/5515/60673/84938/8678/84971/57521/64422/83734/23192/11337/10533/2475	30
Metabolism	Metabolism of other amino acids	hsa00480	Glutathione metabolism	51/6303	58/8847	0.87931	1.23422	2.81675	0.0021394	0.00594857	0.00276465	2687/79094/2949/2947/3417/494143/9027/27306/493869/290/124975/6241/2877/2878/2729/79017/4257/119391/4258/2937/2936/2882/51060/6240/26873/3418/2876/2938/2939/51056/2730/50484/2953/6611/4953/6723/9588/2686/653689/2944/5226/4259/2539/2879/2948/373156/2950/10314/9446/2941/2946	51
Metabolism	Amino acid metabolism	hsa00250	Alanine, aspartate and glutamate metabolism	34/6303	37/8847	0.918919	1.28981	2.78045	0.00222763	0.00614395	0.00285545	2346/259307/7915/64902/2744/435/445/9945/8659/84706/2875/189/284716/2747/18/339983/1373/790/443/56954/2806/2571/27165/2752/122622/8528/2805/5471/2746/80150/2673/158/159/57494	34
Metabolism	Glycan biosynthesis and metabolism	hsa00513	Various types of N-glycan biosynthesis	38/6303	42/8847	0.904762	1.26994	2.76004	0.0024943	0.0068244	0.0031717	57134/283358/83539/25834/4121/8704/85365/3073/440138/56052/2530/11320/2683/84061/7991/1603/4245/746/8703/6184/284004/199857/11253/10905/3074/79796/79868/4124/6185/3703/11282/201595/4247/79087/4122/58505/10195/1650	38
Metabolism	Global and overview maps	hsa01212	Fatty acid metabolism	50/6303	57/8847	0.877193	1.23124	2.75677	0.002666	0.00723628	0.00336312	30/38/6319/34/1892/3033/23305/36/2182/51495/8310/9524/1962/6342/39/35/2181/81616/51144/3992/1376/51/79993/10449/2194/401494/51703/7923/64834/37/27349/33/51102/6785/5538/9415/3032/79966/84869/2180/31/60481/3030/23205/1374/3295/54995/79071/197322/201562	50
Human Diseases	Cancer: overview	hsa05230	Central carbon metabolism in cancer	61/6303	71/8847	0.859155	1.20592	2.74207	0.0028846	0.00773622	0.00359547	5214/57103/3945/2744/6513/3939/5156/4609/3417/4916/9123/5163/3099/6514/5224/2263/5315/2261/4233/8503/5160/27165/7157/5295/1956/5213/80201/3098/3815/3948/5162/3418/441531/5291/2260/5594/5595/208/6510/5159/10000/5290/5605/5894/2064/5211/23410/207/2539/5979/5223/5293/4893/51548/3091/3845/5604/5728/3265/2475/9997	61
Genetic Information Processing	Replication and repair	hsa03030	DNA replication	33/6303	36/8847	0.916667	1.28665	2.71255	0.00289543	0.00773622	0.00359547	23649/10714/1763/5426/5982/5424/4175/5422/3978/4172/5983/79621/2237/4171/4174/4173/5985/6118/5984/4176/246243/57804/5981/10535/6742/6119/5425/56655/6117/5111/5558/54107/84153	33
Metabolism	Amino acid metabolism	hsa00260	Glycine, serine and threonine metabolism	37/6303	41/8847	0.902439	1.26668	2.69389	0.00319499	0.00847045	0.00393671	55349/26227/23464/1610/64902/1491/8639/29958/29968/10993/9380/113675/275/635/875/102724560/5224/132158/2628/189/6470/51268/211/1738/1757/2653/5723/501/2731/6472/4128/441531/4129/2593/63826/5223/669	37
Human Diseases	Cancer: specific types	hsa05225	Hepatocellular carcinoma	137/6303	170/8847	0.805882	1.13115	2.71768	0.00329011	0.00865553	0.00402273	8193/3082/7040/595/10297/7043/10912/2949/2947/1643/4609/1029/53358/8324/7039/8110/1856/1870/4257/119391/6602/4258/3162/7976/4233/1855/6198/7474/1647/8503/1026/7482/324/51176/5925/7157/5295/1956/83439/5578/8321/4041/55193/5579/4088/598/8325/23401/10587/399694/2938/2939/578/5291/6605/60/9817/6595/6932/6604/581/2953/5594/6655/5595/208/6603/2549/1452/6654/10000/5290/51426/2002/5605/6597/55274/5894/65…	137
Genetic Information Processing	Folding, sorting and degradation	hsa03050	Proteasome	41/6303	46/8847	0.891304	1.25105	2.68697	0.00333978	0.00871912	0.00405228	5698/5693/5715/10197/9861/5696/5699/5704/5705/5684/5700/5688/5709/5717/10213/5694/5686/5692/5719/5691/5689/5685/23198/5720/5714/5706/5721/5713/9491/5690/7979/5682/11047/51371/5695/5710/5701/5702/5707/5708/5718	41
Human Diseases	Infectious disease: viral	hsa05171	Coronavirus disease - COVID-19	188/6303	238/8847	0.789916	1.10874	2.67663	0.00378186	0.00979845	0.00455391	7450/4940/4939/730/718/7099/834/3455/714/1636/114548/7098/115004/3627/2266/2243/719/713/712/7113/728/10379/4938/3551/7297/727/5599/5602/64135/6772/8503/6192/59272/7097/6123/6187/2212/185/5295/1956/6868/5578/715/3570/3716/6850/1536/717/5579/2244/716/4600/340061/9636/1675/6224/10747/729/5291/5610/7132/6193/6175/8829/5594/4792/5595/6223/6142/6164/6207/1432/1839/6209/6230/5290/3661/5648/25873/7187/35…	188
Metabolism	Metabolism of terpenoids and polyketides	hsa00900	Terpenoid backbone biosynthesis	22/6303	23/8847	0.956522	1.34259	2.58938	0.00418558	0.0107629	0.00500216	38/3422/10269/3157/51449/23463/39/23590/10654/57107/3156/3158/2339/9986/4598/79947/9453/116150/2224/4597/2342/100529261	22
Organismal Systems	Immune system	hsa04660	T cell receptor signaling pathway	100/6303	122/8847	0.819672	1.15051	2.63475	0.00426992	0.0108978	0.00506487	998/5063/3702/4772/56924/106821730/7409/5521/917/926/3932/84433/9020/920/3937/5588/9402/4773/3551/5518/5599/1326/5602/868/8503/5533/10298/10451/5295/4794/7410/10892/55844/927/2534/5291/5525/8440/4775/1739/5594/6655/4792/5595/5516/208/5532/5777/1432/6654/10000/5290/5605/5894/1019/5170/207/8915/5529/5603/4690/28227/5293/2885/6300/916/4893/1147/8517/5601/387/5526/5523/5609/5527/5788/2932/55012/4793/…	100
Environmental Information Processing	Signal transduction	hsa04151	PI3K-Akt signaling pathway	280/6303	362/8847	0.773481	1.08567	2.61969	0.00453329	0.0114843	0.00533744	3479/3082/2324/3371/10319/3909/3918/84699/9170/1286/22798/3912/285/1943/8115/5106/284217/2254/2321/898/3718/5294/7448/595/7450/2784/7422/5618/2246/894/8074/5228/63923/5105/3791/7533/2538/3559/5156/1101/7099/4609/2250/23533/9180/7424/284/8817/5521/3455/29941/3678/2785/7039/1293/3673/1278/4846/2793/54541/2786/2668/7059/80310/2066/1436/1946/3563/4908/1287/3908/3672/146850/672/1298/2263/2261/10681/22…	280
Genetic Information Processing	Information processing in viruses	hsa03250	Viral life cycle - HIV-1	55/6303	64/8847	0.859375	1.20623	2.60625	0.00457654	0.0115087	0.00534874	25939/7852/200316/4131/1234/60489/27350/920/684/4298/29969/9638/636/256987/10015/4600/7514/51497/8178/8850/22936/9972/5300/55201/85363/10955/1025/79869/4599/4300/9146/1387/23534/27125/7251/905/6598/2033/128866/2648/11052/9525/904/5901/27183/5045/5903/11168/79643/7469/23299/25920/6829/5478/7936	55
Genetic Information Processing	Chromosome	hsa03082	ATP-dependent chromatin remodeling	96/6303	117/8847	0.820513	1.15169	2.59968	0.00477512	0.0119204	0.00554009	8193/27443/11177/8110/8331/51773/29998/6602/54556/55506/29844/605/1108/80314/55193/10524/92815/9112/26039/8295/8337/723790/65980/6605/60/11176/6595/6604/9274/9275/6603/8099/10902/9555/51377/8089/6597/55274/6760/57459/8467/283899/1107/2186/8334/10856/10933/10445/196528/3066/9031/57492/57504/53615/64431/6598/7528/55257/79913/6594/5931/54108/94239/10467/23506/93973/54891/3065/8289/9643/29994/54617/5…	96
Organismal Systems	Environmental adaptation	hsa04710	Circadian rhythm	31/6303	34/8847	0.911765	1.27977	2.57256	0.00486035	0.0120452	0.00559812	79365/6096/1407/8864/8945/9975/1454/26224/8863/8454/6095/23291/51422/5564/6500/9572/5565/8553/1453/6097/5563/5187/9978/1628/1385/1408/5562/406/9575/4783/4862	31
Genetic Information Processing	Transcription	hsa03022	Basal transcription factors	39/6303	44/8847	0.886364	1.24412	2.55502	0.005316	0.0130797	0.00607888	138474/83860/2966/728340/4331/9519/6873/2068/2965/2967/6908/2962/1022/27097/129685/2959/2958/6875/6872/10629/2071/51616/6884/404672/6882/6878/6883/6874/902/6877/2960/2957/6881/6879/2963/2961/2969/8148/6880	39
Human Diseases	Infectious disease: parasitic	hsa05142	Chagas disease	85/6303	103/8847	0.825243	1.15832	2.54391	0.00568889	0.0138971	0.00645881	4843/2769/2775/7040/3827/7043/718/7099/5330/5331/5521/714/1636/917/713/712/23236/6352/6349/414062/6348/2767/5332/3551/5518/5054/5599/5602/2771/8503/7097/5295/9630/3460/55844/355/5291/7132/5594/4792/5595/5516/208/1432/10000/5290/148022/2770/207/2776/5603/107/8772/5293/811/3654/6300/51135/916/1147/8517/8837/3459/5601/841/2773/6416/2778/7046/6347/4790/5515/5519/2774/7048/624/3576/2353/4615/5970/7189…	85
Environmental Information Processing	Signal transduction	hsa04014	Ras signaling pathway	187/6303	238/8847	0.785714	1.10284	2.53147	0.00592223	0.0143646	0.00667605	3479/3082/2324/8399/998/5063/285/1943/2254/2321/8605/2784/7422/2246/5321/8074/5228/3791/5880/5156/2113/56924/106821730/84647/2250/8844/53358/7424/284/8817/2785/7039/2793/2786/255189/5319/80310/283455/115727/810/1436/2903/1946/4908/57186/83593/2263/2261/10235/10681/2255/9462/5337/25/5155/6789/3551/4233/5599/5878/5602/59345/8503/2791/2792/10298/54979/22800/4803/9771/1950/2252/27/51365/56034/5295/19…	187
Organismal Systems	Endocrine system	hsa04922	Glucagon signaling pathway	88/6303	107/8847	0.82243	1.15438	2.52876	0.00596804	0.0143737	0.00668031	5256/84699/5214/108/5106/10891/3945/6513/5105/2538/3939/5330/5331/5140/6514/5224/2203/810/23236/2642/816/5255/5315/5836/5332/5533/5160/148327/818/2308/3708/5213/90993/3948/5162/23235/5465/801/441531/102724428/5566/32/5834/5257/208/51422/10488/5532/5564/10000/3709/5565/5211/150094/207/9586/2776/5261/5563/5223/64764/31/1387/2778/3710/23411/2033/55671/2997/1374/2641/1386/1385/3276/468/91860/5562/553…	88
Environmental Information Processing	Signal transduction	hsa04390	Hippo signaling pathway	126/6303	157/8847	0.802548	1.12647	2.51661	0.00620074	0.0148298	0.00689225	6591/330/2736/174/332/655/7040/595/2246/10297/1490/894/7043/7533/4609/85409/286204/79981/8324/392255/5521/3689/1856/999/5590/64398/3993/50855/7976/27113/5518/5054/1855/653/23286/7474/84612/650/3397/84962/1742/10207/7482/324/658/51176/8994/1740/60485/83439/654/8321/8945/4088/92597/55844/8325/84552/7003/1454/25937/23291/60/1739/6932/4092/5516/657/7531/896/55233/10413/122786/1453/126374/151449/56288…	126
Metabolism	Amino acid metabolism	hsa00270	Cysteine and methionine metabolism	45/6303	52/8847	0.865385	1.21467	2.44366	0.00775149	0.0184098	0.00855611	586/26227/191/259307/3945/64902/1491/7263/23743/3939/29968/10993/113675/635/4143/23382/875/102724560/55256/2729/4190/2937/587/2806/4357/4191/3948/10768/4144/144811/2730/84245/27430/6611/6723/4548/1788/2805/1036/1786/51074/4507/262/56267/58478	45
Organismal Systems	Endocrine system	hsa04935	Growth hormone synthesis, secretion and action	99/6303	122/8847	0.811475	1.139	2.43334	0.00798254	0.0188278	0.00875037	3479/84699/108/5330/6751/55811/3486/53358/5331/775/23236/8660/9564/2767/4214/5332/5599/5602/2771/6772/8503/8835/113/148327/5295/3708/5578/776/90993/115/5579/3667/111/112/8651/399694/5291/5566/3717/5594/6655/5595/208/10488/5608/1432/2690/6654/10000/5290/3709/6776/5605/2770/5894/112609/109/207/9586/2776/5603/107/6774/3726/5293/6777/2885/64764/6300/4893/1388/1387/5606/5601/2773/6416/2932/2778/3710/1…	99
Metabolism	Carbohydrate metabolism	hsa00640	Propanoate metabolism	29/6303	32/8847	0.90625	1.27203	2.42642	0.00808301	0.0189342	0.00879982	594/3945/5096/4329/1892/55902/3939/8802/8801/18/26275/8310/1738/55862/79611/1962/35/84693/8803/1629/4594/84532/51/3948/5095/32/31/3030/23417	29
Metabolism	Lipid metabolism	hsa00100	Steroid biosynthesis	19/6303	20/8847	0.95	1.33344	2.34969	0.0102362	0.0238149	0.0110682	1591/6309/1594/7108/6307/2222/6713/3988/1718/51478/10682/1056/6646/3930/50814/4047/1717/1595/120227	19
Genetic Information Processing	Replication and repair	hsa03440	Homologous recombination	36/6303	41/8847	0.878049	1.23244	2.34807	0.0104808	0.0242192	0.0112561	10714/8438/83990/7516/641/5893/672/4361/5424/8940/10111/50511/146956/11073/7156/5890/79184/51720/4683/5889/6118/472/80198/57804/25788/79728/5932/29086/6742/6119/5425/7979/6117/9577/84142/5892	36
Metabolism	Lipid metabolism	hsa00564	Glycerophospholipid metabolism	84/6303	103/8847	0.815534	1.1447	2.32495	0.011003	0.0250869	0.0116594	1606/8399/43/54675/9468/8605/5321/64900/84647/84803/55224/23171/79888/8526/9162/56894/151056/64850/122618/2819/255189/5319/5833/196051/3931/8611/5337/8527/9489/160851/56994/10434/54979/55500/51365/137964/154141/8398/23761/54947/8760/9663/23659/23646/2820/8443/57678/9926/81579/79143/56261/5338/10400/1607/85465/8612/129642/84513/8525/142891/8613/1040/259230/11313/10908/1608/1120/6901/10423/1119/101…	84
Genetic Information Processing	Translation	hsa03015	mRNA surveillance pathway	84/6303	103/8847	0.815534	1.1447	2.32495	0.011003	0.0250869	0.0116594	4440/26019/5521/132430/8761/1477/5518/55110/65109/8189/124540/11269/10482/84305/10978/55844/23708/5976/5525/29894/10914/5411/55916/5516/22794/8732/22916/64895/10250/79869/5529/23049/29101/80335/51585/28227/55308/5499/1479/10921/9939/5526/23293/26986/26528/5523/5527/2521/55012/22985/8106/8731/1478/2935/11052/10767/5528/5515/9887/51692/2733/2107/23435/29107/55339/4686/5519/9775/81608/10284/53918/10…	84
Organismal Systems	Endocrine system	hsa04914	Progesterone-mediated oocyte maturation	90/6303	111/8847	0.810811	1.13807	2.30402	0.0116551	0.0263976	0.0122685	3479/27330/108/22849/285955/890/5140/993/100310812/100101268/102723555/102723849/124906603/64506/729597/643909/728524/100996746/105180391/105180390/641776/6793/3320/5241/51433/5599/5602/80315/2771/10459/8503/113/1017/25847/5295/115/245711/4085/111/112/100505767/441272/643862/5291/29945/6196/5566/3835/8697/5594/994/5595/208/1432/10000/6195/5290/2770/5894/132864/109/3480/207/64682/5603/673/10393/10…	90
Human Diseases	Infectious disease: viral	hsa05164	Influenza A	136/6303	172/8847	0.790698	1.10984	2.28964	0.0119755	0.0269448	0.0125228	292/3383/29108/4940/4939/5340/7099/56649/834/3455/114548/7098/3627/7177/3119/7113/402569/3665/3117/64499/3111/3108/3122/5644/10379/3115/3113/3118/3109/6352/5645/4938/8480/3551/8797/7297/64135/6772/8503/317/3337/91543/5295/291/5578/3460/10482/3716/5579/54205/4600/3123/3127/5646/355/578/5291/5610/7132/60/7514/581/3717/5594/4792/55916/8717/5595/208/896/10000/8795/5290/3661/5605/148022/7187/5894/842/…	136
Cellular Processes	Cell growth and death	hsa04114	Oocyte meiosis	111/6303	139/8847	0.798561	1.12087	2.26084	0.0130559	0.0291837	0.0135634	3479/27330/108/9985/898/22849/7533/9700/285955/100310812/810/100101268/102723555/102723849/124906603/64506/729597/643909/728524/100996746/105180391/105180390/641776/816/10734/8243/5241/51433/5518/26271/80315/10459/5533/113/1017/25847/818/3708/115/245711/4085/8945/111/112/801/100505767/441272/643862/29945/8454/9748/5525/6196/5566/23291/8697/5594/5595/5516/5532/9126/7531/1432/6500/6195/3709/132864/…	111
Human Diseases	Drug resistance: antineoplastic	hsa01523	Antifolate resistance	27/6303	30/8847	0.9	1.26326	2.27335	0.0133035	0.0295441	0.0137309	1244/239/2348/2352/8836/6470/4363/3551/8714/7298/6472/1719/113235/9429/2350/6573/4524/200895/1147/8517/4790/10057/10257/2356/471/2618/5970	27
Human Diseases	Infectious disease: viral	hsa05160	Hepatitis C	126/6303	159/8847	0.792453	1.1123	2.2491	0.0134224	0.029616	0.0137643	949/24146/595/4940/4939/10686/7533/3949/4609/9073/5521/3455/149461/7098/9075/3627/7122/3665/10379/137075/1870/4938/3551/7297/5518/6772/8503/317/1017/1026/10197/91543/9071/1950/5925/7157/5295/1956/3716/9076/9451/54205/55844/4600/6256/5465/1364/100506658/10062/355/578/5291/5610/7132/27102/581/5594/6655/4792/8717/5595/5516/208/7531/6654/10000/5290/3661/5605/148022/440275/7187/5894/842/1019/3454/207/…	126
Environmental Information Processing	Signal transduction	hsa04022	cGMP-PKG signaling pathway	131/6303	166/8847	0.789157	1.10767	2.20429	0.0151306	0.033171	0.0154165	292/153/493/84699/108/4208/5294/10105/3827/6543/4772/480/5330/91807/23533/3779/5331/150/775/5140/3778/4882/134/4846/4881/147/27094/810/23236/152/8660/5138/487/146850/4205/1258/489/2767/4773/5332/2771/4985/5533/113/482/486/148327/185/340156/3708/1909/291/776/90993/115/476/2982/3667/3643/5581/111/112/10242/5350/801/4659/2983/4775/10335/7419/5594/4776/5595/208/10488/5532/6722/5997/10000/3709/5605/27…	131
Organismal Systems	Aging	hsa04213	Longevity regulating pathway - multiple species	52/6303	62/8847	0.83871	1.17723	2.20417	0.0158204	0.0344622	0.0160166	3479/108/8660/6198/3312/8503/113/847/6647/5295/2308/115/3667/3643/3310/111/112/3304/3303/5291/9474/5566/208/51422/1410/5564/10000/5290/5565/109/3480/207/1979/5563/107/5293/6199/3066/3305/4893/6648/23411/3065/2309/5562/3845/57521/5567/81570/3265/2475/84335	52
Human Diseases	Cancer: overview	hsa05203	Viral carcinogenesis	160/6303	205/8847	0.780488	1.09551	2.17766	0.0161154	0.0348826	0.016212	84699/998/898/3718/3249/595/894/718/7533/890/245972/1030/1029/1234/79885/3665/85236/3135/3134/10379/3106/554313/8370/7185/51564/6672/5315/87/4791/5933/7188/10013/5934/1108/8503/1017/1026/4193/5925/7157/148327/5295/2966/728340/55869/1111/90993/9114/3716/5966/6850/8347/8349/27044/3107/3133/3105/4067/9519/578/9734/5291/5610/5423/5566/1739/7419/581/5829/5594/83933/22938/5700/4792/8717/5595/9093/10488…	160
Organismal Systems	Immune system	hsa04062	Chemokine signaling pathway	151/6303	193/8847	0.782383	1.09817	2.17032	0.016466	0.0354175	0.0164606	6376/998/108/2920/157/3055/3718/5294/6387/2784/3702/6364/7852/57580/5880/1794/5330/4283/23533/7409/53358/5331/56477/1234/2785/5196/5580/2793/2786/3627/6373/6356/23236/2826/2833/6352/6351/9560/388372/6349/414062/146850/6348/2268/7454/9564/5590/10235/10681/5332/3551/2771/59345/6772/8503/113/729230/2791/2792/10451/6366/409/5295/9547/9844/10563/653361/7410/643/58191/115/1230/5579/1524/5881/55970/111/…	151
Metabolism	Carbohydrate metabolism	hsa00051	Fructose and mannose metabolism	30/6303	34/8847	0.882353	1.23849	2.19295	0.0168898	0.0358837	0.0166772	5214/57103/231/230/5210/5208/229/3795/6652/26007/3099/2203/5209/57016/226/5213/80201/3098/197258/5372/7264/7167/2762/55556/5211/4351/5373/29926/29925/8790	30
Environmental Information Processing	Signal transduction	hsa04392	Hippo signaling pathway - multiple species	26/6303	29/8847	0.896552	1.25842	2.19392	0.0169943	0.0358837	0.0166772	9770/79981/23286/84962/8994/60485/92597/7003/1454/25937/55233/10413/122786/126374/166824/79633/7005/11186/8463/6788/83937/9113/5058/26524/4771/7004	26
Environmental Information Processing	Signal transduction	hsa04072	Phospholipase D signaling pathway	118/6303	149/8847	0.791946	1.11159	2.1622	0.0169975	0.0358837	0.0166772	9170/1606/108/11069/8605/5294/8395/5321/5737/5156/5330/23533/53358/5331/8526/9162/2207/56894/255189/80310/23236/26052/146850/56848/8611/5337/8527/10411/27128/5155/5332/160851/7249/1759/8503/113/22800/1950/10161/185/56034/5295/1956/5578/3815/115/6850/3643/111/112/2205/399694/5154/9265/2534/9846/5291/5594/6655/5595/208/9266/2549/5159/6654/10000/2185/5290/5605/5338/5894/183/1607/109/8612/207/8394/85…	118
Organismal Systems	Endocrine system	hsa04920	Adipocytokine signaling pathway	58/6303	70/8847	0.828571	1.163	2.15499	0.0180023	0.0377717	0.0175547	5106/10891/6513/5105/2538/948/23305/9370/6517/8660/5588/2182/3551/5599/5602/2181/81616/4794/3667/6256/5465/51703/7132/32/3717/4792/8717/208/51422/10645/5564/3953/10000/6794/5565/207/2180/51094/5563/6774/6257/1147/8517/79602/7133/5601/23205/4793/4790/1374/7186/5562/92579/26060/5970/5781/9021/2475	58
Metabolism	Glycan biosynthesis and metabolism	hsa00511	Other glycan degradation	17/6303	18/8847	0.944444	1.32564	2.17673	0.0183978	0.0383662	0.017831	129807/23324/57704/10825/2720/3073/2519/175/4126/4123/284004/3074/4125/64772/2629/2517/4758	17
Organismal Systems	Immune system	hsa04662	B cell receptor signaling pathway	74/6303	91/8847	0.813187	1.1414	2.1341	0.0187594	0.0388832	0.0180713	695/27071/10859/1380/5880/10288/4772/7409/3635/11006/353514/84433/11027/2213/4773/3551/8503/5533/10451/971/5295/4794/25780/55024/7410/6850/5579/5881/10892/11025/102725035/107987425/107987462/4067/5291/4775/29760/5594/6655/4792/5595/208/973/5532/5777/6654/10000/5290/5605/5894/207/8915/118788/3636/5293/2885/8519/4893/1147/8517/2932/4793/4790/975/3845/5879/5530/5604/2353/5970/3265/3725/5336/5534	74
Human Diseases	Endocrine and metabolic disease	hsa04936	Alcoholic liver disease	114/6303	144/8847	0.791667	1.1112	2.11753	0.0191371	0.0394271	0.0183241	2920/50507/6319/10891/595/217/34/718/64900/7099/219/23643/714/2168/719/130/713/712/9370/124/125/728/127/126/9020/224/6720/8310/10454/3551/727/5599/5602/51176/223/2308/83439/257397/51/501/717/2194/929/23765/5465/128/355/7132/37/32/6932/4792/9663/8717/208/51422/5608/10645/5564/1432/10000/3661/148022/7187/5565/207/79966/114609/5603/51094/5563/836/8772/3654/6300/4217/51135/1147/721/720/110384692/9641…	114
Metabolism	Metabolism of cofactors and vitamins	hsa00760	Nicotinate and nicotinamide metabolism	33/6303	38/8847	0.868421	1.21893	2.12875	0.0201588	0.0412834	0.0191868	23475/683/316/5169/25961/4837/5167/554235/23098/27231/10135/54981/83594/84618/4907/93100/4860/22933/22978/23410/133686/349565/56953/65220/51548/23409/23411/23530/23408/30833/55191/64802/51547	33
Environmental Information Processing	Signal transduction	hsa04340	Hedgehog signaling pathway	47/6303	56/8847	0.839286	1.17804	2.10364	0.0209871	0.0425309	0.0197666	50937/2736/4036/157/2737/595/894/64399/132884/2619/2121/23295/23288/6608/409/84976/8945/57154/1454/8452/55733/8454/5566/23291/1954/51684/1452/11127/1455/408/1453/6469/53944/156/2932/64750/8405/5567/339745/91653/1456/3549/596/57758/730094/5727/84455	47
Genetic Information Processing	Replication and repair	hsa03430	Mismatch repair	21/6303	23/8847	0.913043	1.28156	2.12812	0.0210167	0.0425309	0.0197666	10714/5982/5424/4436/3978/4437/5983/5985/6118/5984/57804/5981/4292/6742/6119/5425/2956/27030/5395/6117/5111	21
Metabolism	Global and overview maps	hsa01210	2-Oxocarboxylic acid metabolism	29/6303	33/8847	0.878788	1.23348	2.11501	0.0211869	0.0426231	0.0198094	586/594/51166/64902/1743/3417/162417/84706/2875/189/55753/95/1431/3421/1738/50/587/4967/48/2806/5160/1629/1737/5162/55526/3418/3420/2805/3419	29
Organismal Systems	Excretory system	hsa04966	Collecting duct acid secretion	25/6303	28/8847	0.892857	1.25323	2.11238	0.021642	0.0432839	0.0201166	535/50617/525/245972/127124/155066/1188/90423/6521/51382/760/10312/526/9114/527/534/10723/8992/523/9296/529/9550/528/23545/245973	25
Human Diseases	Cancer: specific types	hsa05218	Melanoma	60/6303	73/8847	0.821918	1.15366	2.07494	0.0222288	0.0441991	0.0205419	3479/3082/2254/595/2246/8074/10912/1643/5156/2250/1029/8817/80310/1870/999/2255/5155/4233/1647/8503/1026/4193/1950/5925/2252/7157/56034/5295/1956/5154/578/5291/2260/581/5594/5595/208/5159/10000/5290/51426/5605/5894/1019/3480/207/673/5293/4893/572/369/4616/1021/1871/3845/2247/5604/5728/3265/4286	60
Environmental Information Processing	Signal transduction	hsa04370	VEGF signaling pathway	50/6303	60/8847	0.833333	1.16968	2.07576	0.0224931	0.0444662	0.020666	998/5743/8605/7422/5321/3791/5880/4846/255189/56848/4773/7867/8503/5533/5295/5578/5579/5881/5291/5829/5594/5595/208/5532/1432/10000/5290/5605/5894/842/207/5603/9261/5293/6300/6714/4893/572/3315/5335/25759/3845/5879/5530/5604/5747/3265/5600/5336/5534	50
Cellular Processes	Cell growth and death	hsa04216	Ferroptosis	36/6303	42/8847	0.857143	1.2031	2.07663	0.0230851	0.0453741	0.021088	1356/7018/112483/23305/6520/5621/2729/2182/3162/2937/84557/2181/64116/7157/1536/51703/2730/9474/7037/7419/2512/30061/2180/7417/2879/5094/23516/4891/10162/55240/6303/81631/2495/5093/10533/8031	36
Organismal Systems	Endocrine system	hsa04921	Oxytocin signaling pathway	121/6303	154/8847	0.785714	1.10284	2.02645	0.0240452	0.0469913	0.0218396	9254/57172/5743/108/4208/2775/29904/8605/5294/595/5321/3762/3759/4772/5330/91807/23533/5331/775/1827/4882/4846/10369/255189/4881/810/3770/23236/57118/6261/6262/146850/816/782/4773/5332/5020/2771/5533/113/1026/59283/340156/1956/818/3708/5578/776/115/2982/783/5598/5579/784/111/112/801/4659/2983/5566/4775/60/4660/4637/5594/4776/5595/51422/5532/10645/5564/5997/3709/2002/5605/2770/5565/5894/8536/109/2…	121
Metabolism	Metabolism of other amino acids	hsa00450	Selenocompound metabolism	16/6303	17/8847	0.941176	1.32105	2.08549	0.0245777	0.047759	0.0221964	1491/92935/22929/51540/22928/118672/10587/11185/4548/9061/7296/9060/51091/56267/4141/114112	16
Organismal Systems	Endocrine system	hsa04912	GnRH signaling pathway	75/6303	93/8847	0.806452	1.13195	2.01342	0.0256007	0.0494658	0.0229897	998/108/4313/8605/5321/5330/5331/775/5580/255189/810/23236/816/5337/2767/4214/5332/5599/5602/113/1956/818/3708/5578/4323/776/115/5598/5579/111/112/801/5566/5594/6655/5595/5608/1432/1839/6654/1958/2185/3709/2002/5605/5338/5894/109/2776/5603/107/2885/6300/6714/4215/4893/5606/5601/6416/5609/4216/2778/3710/468/91860/3845/5567/805/817/808/5604/10746/3265/3725/5600	75
